# Supplementary material for: Targeted sequencing of 351 candidate genes for epileptic encephalopathy in a large cohort of patients
Source: Mol Genet Genomic Med. 2016 Jul 30;4(5):568–80. doi: 10.1002/mgg3.235 (PMC5023942; doi:10.1002/mgg3.235)
Supplement: Supplementary file 1 — Table S1 Overview of all genes, the number of possibly pathogenic variants found and the number of variants tested in patient's relatives. [file MGG3-4-568-s001.xlsx]

## Sheet: tested candidate genes
gene	tega unique variants	rank	RVIS	phenotype	average CADD	expected inheritance type	tested patients (including known variants in recessive genes)	patients probably explained	gene source	pLI	pRec
RALGPS1	4	3	-0.293802	candidate	1.14025	dominant	2	0	Epi4K	0.999857	0.000143119
NFE2L1	4	8	-1.46415	candidate	3.38588	dominant	2	0	Epi4K	0.998124	0.00187604
TRPV4	4	9	-1.29892	candidate	6.5495	dominant	2	0	Own experiments	7.31947e-06	0.995215
ATXN2L	5	10	-1.72514	candidate	3.36298	dominant	2	0	Own experiments	0.99995	4.96045e-05
PRDM10	4	14	-0.0128734	candidate	4.38007	dominant	1	0	Own experiments	0.99806	0.00194001
DYNC1H1	6	17	-6.01047	ID	1.79243	dominant	2	0	Own experiments	1	5.95345e-24
KIAA2018	6	19	-0.711157	candidate	3.76421	dominant	1	0	Epi4K	0.999948	5.16747e-05
URB2	5	24	-1.31376	candidate	2.96305	dominant	1	0	Own experiments	3.33649e-11	0.900593
IFT172	5	26	-1.95518	candidate	4.44077	dominant	4	0	Epi4K	2.29012e-18	0.999993
ZMYND8	3	31	-1.43666	candidate	3.84317	dominant	3	0	Veeramah et al. 2013	0.999997	2.89363e-06
SLIT3	3	54	-2.19608	candidate	6.18154	dominant	2	0	Own experiments	0.991788	0.00821162
GLB1L3	2	56	-0.86156	candidate	0	dominant	1	0	Epi4K	1.88655e-13	0.105062
GPATCH1	2	71	-0.211293	candidate	2.81276	dominant	1	0	Own experiments	3.44131e-05	0.999944
HNRNPU	1	113	-0.604272	candidate	0	dominant	1	1 de novo	Carvill et al. 2013	0.999903	9.66774e-05
PDS5A	1	120	-0.688817	candidate	2.38545	dominant	1	0	Own experiments	0.999853	0.00014708
FASN	3	144	-3.39312	candidate	2.31947	dominant	2	0	Epi4K	1	4.98401e-08
CNTN5	1	165	-0.0808317	candidate	5.73917	dominant	2	0	Epi4K	0.00135406	0.998643
NCOR2	1	353	-2.59967	candidate	0	dominant	1	0	Epi4K	1	2.77675e-07

## Sheet: known genes
gene	tega unique variants	rank	RVIS	phenotype	average CADD	expected inheritance type	tested patients (including known variants in recessive genes)	patients probably explained	pLI	pRec
GNAO1	4	1	-0.736552	EE	6.25274	dominant	2	1 de novo, 1 homozygous with uncertain significance	0.984288	0.015703
SCN1A	6	2	-1.42943	EE	3.40144	dominant	5	3 de novo	1	4.64605e-10
STXBP1	3	4	-0.692459	EE	6.9066	dominant	1	1 de novo	0.999883	0.000117057
GPHN	4	5	0.0625756	related	4.68154	recessive	2	1 compound het , 1 homozygous but unlikely phenotype	0.999981	1.85272e-05
KCNQ2	4	6	-0.666771	EE	5.45859	dominant	2	2 de novo	0.999356	0.000643901
EEF1A2	2	7	-0.670412	EE	4.67738	dominant	1	1 de novo	0.964131	0.0358007
KCNB1	3	11	-0.0458352	EE	7.6841	dominant	1	1 de novo	0.982588	0.0174098
HCN1	3	12	-0.758599	EE	5.08828	dominant	1	0	0.953139	0.0468613
SCN8A	4	15	-1.74901	EE	5.14638	dominant	0	0	0.999998	1.70971e-06
SCN2A	4	16	-1.9898	EE	4.54902	dominant	2	2 de novo	1	7.68562e-09
WDR45	2	23	-0.273576	related	10.9658	X-linked dominant	1	1 de novo	0.965711	0.0342285
SYNGAP1	3	25	-1.15364	ID	5.54065	dominant	0	0	0.999998	1.55025e-06
GRIN1	2	30	-1.11136	ID	9.31854	dominant	2	1 de novo, 1 homozygous nonsense	0.972709	0.027291
SPTAN1	4	35	-3.5309	EE	4.81224	dominant	1	1 de novo	1	2.14127e-13
IQSEC2	2	37	-0.516086	ID	8.53355	X-linked	2	2 de novo	0.97539	0.0246041
CDKL5	2	38	-0.666771	EE	6.18155	X-linked dominant	0	0	0.99779	0.00220994
CHD2	3	40	-1.74539	EE	5.83324	dominant	1	0	1	1.15458e-09
ANK3	7	52	-3.497	ID	4.49204	recessive	0	0	1	7.91608e-14
KCNT1	3	57	-2.07084	EE	6.97376	dominant	2	2 de novo	0.00534874	0.994649
MBD5	3	60	-2.12213	ID	2.80508	dominant	2	0	0.999852	0.000147667
ALG13	2	62	-0.9993	related	1.73911	X-linked recessive	2	1 uncertain (maternal inheritance)	0.997583	0.00241704
CASK	1	75	-0.714505	ID	13.5293	X-linked	1	1 de novo	0.999886	0.000114295
HDAC4	2	76	-2.84839	ID	2.63175	dominant	0	0	0.99999	1.02732e-05
SLC25A22	1	92	0.128714	EE	4.17386	recessive	1	1 homozygous	0.568406	0.429078
FARS2	1	96	-0.0678812	related	4.89487	recessive	1	1 compund of novel + known	4.54146e-06	0.627649
PCDH19	1	117	-0.887243	EE	3.05648	X-linked female-specific	0	0	0.977159	0.022837
GRIN2B	1	137	-2.41249	EE	4.39733	dominant	0	0	0.999995	5.10424e-06
PLCB1	1	140	-0.835883	EE	2.74042	recessive	0	0	0.979045	0.0209552
CACNA1A	2	156	-1.7823	related	6.7178	dominant	3	0	1	2.23707e-10
AP4S1	0	173	-0.361761	related	n.a.	recessive	0	0	1.33546e-07	0.112163
ARHGEF9	0	174	-0.117432	EE	n.a.	X-linked recessive	0	0	0.983065	0.016924
ARX	0	175	n.a.	EE	n.a.	X-linked recessive	0	0	0.753069	0.237241
DCX	0	197	-0.0972062	related	n.a.	X-linked	0	0	0.863196	0.136385
DNM1	0	200	-0.558357	EE	n.a.	dominant	0	0	0.999864	0.000136161
FOLR1	0	208	0.459411	related	n.a.	recessive	0	0	0.00741068	0.923932
GABRA1	0	212	-0.449947	EE	n.a.	dominant	0	0	0.963866	0.0361199
MECP2	0	237	-0.885425	related	n.a.	X-linked	0	0	0.698089	0.298098
MEF2C	0	238	0.0571185	EE/ID	n.a.	dominant	0	0	0.00424617	0.988384
PNPO	0	260	-0.117432	related	n.a.	recessive	0	0	3.71896e-05	0.600755
PRRT2	0	263	0.549416	related	n.a.	dominant	0	0	0.301736	0.679146
SLC13A5	0	279	-1.398	EE	n.a.	recessive	2	1 homozygous, 1 compound of known path. Variants	0.353401	0.646047
SLC35A2	0	280	-0.161525	related	n.a.	X-linked dominant	0	0	0.780526	0.21244
ST3GAL3	0	287	-0.35812	ID	n.a.	recessive	0	0	0.573989	0.425911
ST3GAL5	0	288	-0.381986	EE	n.a.	recessive	0	0	0.0278549	0.960861
TBC1D24	0	291	0.600783	EE	n.a.	recessive	1	compound of 2 known variants	5.84285e-07	0.249833
UBE3A	0	299	-0.558357	related	n.a.	dominant, imprinting	0	0	0.999576	0.000423756
PNKP	0	311	-0.529034	EE	n.a.	recessive	1	1 homozygous	2.88445e-07	0.750458
KCNMA1	0	317	-1.68285	related	n.a.	dominant	0	0	0.999217	0.000783397
KIF1A	0	336	-3.66513	ID	n.a.	dominant	0	0	0.999989	1.05629e-05
POLG	0	351	-0.0312817	related	n.a.	recessive	1	1 homozygous known variant	4.1245e-05	0.999955
SZT2	0	361	n.a.	EE	n.a.	recessive	0	0	1.51747e-07	1
KMT2D	0	364	n.a.	related	n.a.	dominant	0	0	1	5.39357e-15

## Sheet: other
gene	tega unique variants	rank	RVIS	phenotype	average CADD	expected inheritance type	Source	pLI	pRec
HCK	3	13	-0.0237892		5.38234	dominant	Epi4K	n.a.	n.a.
PRDM10	4	14	-0.0128734		4.38007	dominant	Own experiments	0.99806	0.00194001
STPG2	3	18	n.a.		5.44974	dominant	Epi4K	1.00567e-12	0.0211996
RAB5C	2	20	0.215081		1.2753	dominant	Epi4K	0.82657	0.17264
DHTKD1	4	21	0.986522		4.4798	dominant	Epi4K	1.97824e-16	0.0947351
RARS	3	22	-0.422439		4.65326	dominant	Epi4K	0.00053365	0.998237
DNAJC13	5	27	0.174426		1.85577	dominant	Own experiments	1	3.18235e-10
ANKRD12	5	28	-0.110381		1.44488	dominant	Epi4K	0.999985	1.47563e-05
MYO5A	4	29	-1.40918		6.45344	dominant	Epi4K	0.99213	0.00787033
RIOK3	2	32	-0.225843		0.0427545	dominant	Epi4K	0.000146775	0.992127
PWWP2A	2	33	-0.0035626		3.20883	dominant	Epi4K	0.920216	0.0796813
DZANK1	3	34	0.534643		0.191962	dominant	Own experiments	4.59513e-15	0.0448526
PTEN	1	36	-0.229484		2.91507	dominant	Epi4K	0.975507	0.0244878
ATP2B4	3	39	-0.832258		1.99332	dominant	Epi4K	0.521756	0.478244
RRP1B	2	41	-0.354481		1.71816	dominant	Epi4K	0.0368184	0.963119
PALLD	3	42	0.143272		3.00324	dominant	Epi4K	6.63952e-05	0.999925
THAP1	1	43	-0.0972062		3.95327	dominant	Veeramah et al. 2013	0.899169	0.0999166
RANGAP1	2	44	-0.376527		0.717546	dominant	Epi4K	0.132719	0.866349
C3orf22	1	45	-0.229484		4.80762	dominant	Epi4K	0.127311	0.780168
KRTAP9-3	1	46	0.260992		0.919509	dominant	Own experiments	0.0447129	0.669225
PRKX	1	47	-0.471993		4.74545	X-linked dominant?	Epi4K	0.221428	0.74163
YKT6	1	48	-0.317669		3.58597	dominant	Own experiments	0.852902	0.14659
FLNC	5	49	-3.6412		4.50678	dominant	Epi4K	0.999504	0.000496475
NFASC	3	50	-1.80256		3.48459	dominant	Epi4K	0.998763	0.00123732
RXFP1	2	51	-0.312207		2.63826	dominant	Epi4K	3.0653e-07	0.981976
WDR19	3	53	0.560331		8.11051	dominant	Epi4K	1.73111e-07	0.999985
MYH9	3	55	-1.99397		5.52431	dominant	Own experiments	1	8.79766e-11
GPR108	2	58	0.268267		8.45823	dominant	Epi4K	1.69456e-08	0.84049
AGPAT3	1	59	-0.492218		2.06835	dominant	Epi4K	0.994455	0.00554454
MTMR11	2	61	0.31418		-0.188176	dominant	Veeramah et al. 2013	7.32568e-13	0.614341
GSK3B	1	63	-0.293802		4.1756	dominant	Own experiments	0.998731	0.00126885
CLCN4	1	64	-1.08931	EE (putative)	6.30811	X-linked recessive	Veeramah et al. 2013	0.988788	0.0112082
LDLRAD1	1	65	0.194853		4.6465	dominant	Epi4K	0.000101665	0.577317
RIBC1	1	66	-0.405854		6.57808	X-linked recessive	Own experiments	0.96626	0.0336822
ABCC3	4	67	0.690669		5.42472	dominant	Own experiments	2.61613e-14	0.989877
ERICH2	1	68	n.a.		1.08384	dominant	Own experiments	n.a.	n.a.
SDCBP2	1	69	1.33018		0	dominant	Epi4K	0.410341	0.581244
GABRB3	1	70	-0.492218	ID (putative)	6.58311	dominant	Epi4K	0.997074	0.00292589
GPATCH1	2	71	-0.211293		2.81276	dominant	Own experiments	3.44131e-05	0.999944
FAM86C1	1	72	0.505322		3.54956	dominant	Epi4K	1.47906e-08	0.0317678
ABCB9	2	73	-1.81517		1.68908	dominant	Epi4K	0.00290111	0.984486
ATF2	1	74	-0.714505		4.36055	dominant	Own experiments	0.892244	0.107746
ARHGEF15	2	77	0.538285		4.06552	dominant	Veeramah et al. 2013	0.00447718	0.995238
PCDHB14	2	78	1.03062		2.34701	dominant	Own experiments	9.05912e-09	0.0862802
MTMR8	2	79	-0.77337		1.74416	X-linked recessive	Own experiments	1.33537e-11	0.0261651
CDK16	1	80	0.0828027		5.28469	X-linked recessive	Own experiments	0.995703	0.00429701
CR2	2	81	0.0569056		3.94311	dominant	Epi4K	2.1654e-11	0.990455
DHDDS	1	82	-0.0935664		7.83321	dominant	Epi4K	0.704701	0.295149
NRP2	2	83	-1.08023		7.2034	dominant	Own experiments	0.00171165	0.998242
CERS6	1	84	0.218718		2.36359	dominant	Own experiments	0.684541	0.315421
DPP7	2	85	0.246221		1.82392	dominant	Epi4K	2.02498e-15	0.00393426
FAM102A	1	86	-0.580404		5.39316	dominant	Epi4K	0.430347	0.568149
AKR1C4	1	87	-0.00174324		2.26438	dominant	Epi4K	1.68468e-10	0.0596426
HTATSF1	1	88	-0.0256086		2.89199	X-linked recessive	Own experiments	0.973207	0.0267867
RALGAPB	2	89	-0.949753		4.37747	dominant	Epi4K	1	4.43674e-08
ERBB4	2	90	-1.96955		3.99237	dominant	BackxL, 2009	0.999901	9.93464e-05
SNTB2	1	91	n.a.		6.24382	dominant	Own experiments	0.0362183	0.956134
MKLN1	1	93	-0.4279		2.2853	dominant	Epi4K	0.999578	0.000422495
PRAMEF2	1	94	5.20854		-1.35773	recessive	Own experiments	0.00056761	0.708418
SLC1A2	1	95	-1.28775		0.364037	dominant	Epi4K	0.907793	0.0921769
LCP1	1	97	0.108487		4.31917	dominant	Own experiments	0.973076	0.0269237
PLXNA1	3	98	-4.39238		4.3042	dominant	Epi4K	0.999998	1.57511e-06
BEST2	1	99	0.308721		7.24864	dominant	Epi4K	9.01637e-11	0.0788362
SLC43A3	1	100	-0.510624		2.06941	dominant	Own experiments	0.000317449	0.98722
GCM2	1	101	1.15561		4.23749	dominant	Epi4K	0.00140119	0.964485
ACOT4	1	102	0.284856		-0.868786	dominant	Epi4K	4.21463e-08	0.0582263
RIMS2	3	103	-0.587913		4.81755	dominant	Own experiments	0.999998	1.60138e-06
TRIM10	1	104	0.955357		4.71169	dominant	Own experiments	9.94954e-06	0.789101
SERPINH1	1	105	-0.602451		2.99166	dominant	Own experiments	0.166551	0.819116
POLE2	1	106	0.152579		5.39536	dominant	Own experiments	0.000153356	0.998356
CTTNBP2NL	1	107	-0.0678812		5.27052	dominant	Epi4K	0.141381	0.854551
C15orf38-AP3S2	1	108	-0.867014		6.59851	dominant	Epi4K	1.03619e-09	0.0891334
DDX50	1	109	-0.556537		2.17274	dominant	Epi4K	0.000758121	0.999211
C17orf53	1	110	0.202129		4.13137	dominant	Epi4K	5.99401e-08	0.654574
TRRAP	4	111	-6.14172		4.39196	dominant	Epi4K	1	1.49537e-21
RGS14	1	112	0.352814		0	dominant	Epi4K	0.0231116	0.976261
AKAP6	4	114	0.297443		3.15809	dominant	Epi4K	0.999937	6.33319e-05
ACSM1	1	115	0.115765		3.51432	dominant	Own experiments	4.36748e-09	0.799693
SLC16A3	1	116	-0.641086		0	dominant	Epi4K	0.325133	0.658913
MFN2	1	118	-0.77337		3.462	dominant	Own experiments	0.999816	0.000183906
RTKN2	1	119	-0.0660619		1.83855	dominant	Epi4K	1.30977e-14	0.0818261
EXOC6B	1	121	-0.865195		4.9517	dominant	Frühmesser A, 2013	0.666298	0.333702
SLC5A11	1	122	0.0716726		6.69884	dominant	Own experiments	1.49641e-06	0.957508
VPS37A	1	123	-0.536311		3.83648	dominant	Epi4K	0.534958	0.464368
KCNQ3	1	124	-0.330615	benign neonatal seizures	1.49367	dominant	Epi4K	0.985604	0.0143957
KIAA1324L	1	125	-0.396754		2.46828	dominant	Epi4K	0.000166955	0.998513
CELSR1	5	126	-2.81576		2.21054	dominant	Epi4K	0.999991	9.25257e-06
ZSCAN2	1	127	-1.19229		0.382903	dominant	Epi4K	0.0182037	0.961004
TAF1	1	128	-0.42062		6.24343	X-linked dominant?	Epi4K	1	2.44227e-07
FREM2	5	129	-0.632877		1.17364	dominant	Own experiments	1.25165e-07	1
ALS2CL	2	130	-0.918645		0.971555	dominant	Epi4K	2.7298e-18	0.0552413
MAST1	2	131	-1.90519		4.13329	dominant	Epi4K	0.999999	9.75614e-07
MTOR	2	132	-3.49201	EE (putative)	1.62545	dominant	Epi4K	1	3.23627e-13
ASXL1	2	133	0.174426		3.5589	dominant	Epi4K	1.3737e-18	0.0705391
BCL9	2	134	-1.62612		3.89215	dominant	Own experiments	0.831846	0.168153
SVIL	3	135	-1.38412		3.10458	dominant	Own experiments	0.9994	0.000600296
COL7A1	4	136	-4.23642		3.52984	dominant	Epi4K	2.10611e-18	1
CRTAC1	1	138	-0.769738		0.217639	dominant	Epi4K	0.000140635	0.991653
N4BP1	1	139	-0.534491		1.4717	dominant	Own experiments	0.361227	0.638253
EPHB1	1	141	-1.3264		6.34819	dominant	Own experiments	0.998399	0.00160136
ZFHX3	5	142	-4.2632		2.22381	dominant	Epi4K	1	1.40738e-10
REV3L	3	143	-2.09723		4.47524	dominant	Own experiments	1	6.81432e-14
FASN	3	144	-3.39312		2.31947	dominant	Epi4K	1	4.98401e-08
FASN	3	144	-3.39312		2.31947	dominant	Epi4K	1	4.98401e-08
MYH6	2	145	-2.78493		4.64061	dominant	Epi4K	1.27599e-17	0.998347
ITPR1	2	146	-3.35252		2.76852	dominant	Ohba t al. 2013 Neurogenetics	1	5.90487e-12
MARS	1	147	-0.971801		7.06989	dominant	Own experiments	2.73685e-12	0.964698
TSHZ1	1	148	-1.29171		1.66013	dominant	Own experiments	0.939559	0.0603896
SCAF4	1	149	-1.21434		3.81023	dominant?/recessive?	Epi4K	1	3.06699e-07
RYR2	4	150	-5.86956		3.45601	dominant	Epi4K	1	6.55662e-08
KIAA1456	1	151	0.428053		0.334993	dominant	Veeramah et al. 2013	n.a.	n.a.
ST18	1	152	-0.61359		1.20846	dominant	Own experiments	0.99901	0.000990452
CSMD2	3	153	-1.92181		4.41196	dominant	Epi4K	n.a.	n.a.
ABCC9	1	154	-1.96774		1.90571	dominant	Own experiments	0.000700543	0.999299
MTMR3	1	155	-0.902028		5.28017	dominant	Own experiments	0.994952	0.00504839
ITGB4	2	157	-3.00572		4.06774	dominant	Epi4K	1.05349e-11	0.999991
SORL1	2	158	-2.34348		3.48878	dominant	Own experiments	0.0174141	0.982586
HIPK3	1	159	-0.725643		0.880563	dominant	Epi4K	0.893187	0.106813
SAFB2	1	160	-0.929521		1.81723	dominant	Epi4K	0.999583	0.000417499
SGK223	2	161	0.00896108		3.30724	dominant	Epi4K	5.12369e-20	0.000758401
CHD4	1	162	-1.63693		3.31209	dominant	Epi4K	1	1.61465e-09
DIAPH3	1	163	0.185544		2.10603	dominant	Epi4K	1.22546e-12	0.976667
SLC12A4	1	164	-1.91823		5.68347	dominant	Own experiments	1.82559e-07	0.999672
CNTN5	1	165	-0.0808317		5.73917	dominant	Epi4K	0.00135406	0.998643
C16orf62	1	166	-1.21253		4.26946	dominant	Epi4K	1.28585e-05	0.999984
ADGRL2	1	167	-0.189246		3.48	dominant	Veeramah et al. 2013	n.a.	n.a.
DIP2C	1	168	-3.62272		3.95951	dominant	Epi4K	1	1.61723e-07
CUX2	1	169	-2.07622		5.02813	dominant	Epi4K	0.999656	0.000343615
AGPAT5	0	170	-0.512444		n.a.	recessive	Own experiments	0.00579495	0.971838
AHCY	0	171	-0.0678812		n.a.	dominant	Epi4K	0.94407	0.0558883
AKT1	0	172	-1.00112		n.a.	dominant	Own experiments	0.980207	0.0197928
BHLHE22	0	176	n.a.		n.a.	dominant	Own experiments	0.67798	0.301773
C12orf57	0	177	-0.117432		n.a.	recessive	Own experiments	0.0603361	0.718489
C18orf25	0	178	0.238945		n.a.	dominant	Epi4K	0.901996	0.0978288
C1orf56	0	179	0.327131		n.a.	dominant	Own experiments	0.00131728	0.650219
C1QTNF6	0	180	1.06378		n.a.	dominant	Epi4K	0.0237894	0.77283
C3orf35	0	181	0.994001		n.a.	dominant	Own experiments	0.0141353	0.675955
CADM1	0	182	-0.137659		n.a.	dominant	Own experiments	0.994386	0.00561288
CAMK4	0	183	-0.269935		n.a.	dominant	Epi4K	0.0158297	0.978793
CCNA1	0	184	-0.492218		n.a.	recessive	Own experiments	0.0099063	0.987912
CDC25B	0	185	-1.13159		n.a.	dominant	Epi4K	0.590733	0.409249
CDS2	0	186	-0.315848		n.a.	dominant	Epi4K	6.78081e-05	0.977356
CER1	0	187	0.152579		n.a.	recessive	Own experiments	2.57823e-05	0.175573
CFHR5	0	188	0.181903		n.a.	recessive	Own experiments	9.56874e-22	7.26109e-05
CLDN16	0	189	-0.137659		n.a.	recessive	Own experiments	0.0333869	0.927195
CLN8	0	190	-0.135839		n.a.	dominant	e.g Striano et al 2007	0.000747073	0.527211
CNST	0	191	0.758752		n.a.	recessive	Own experiments	0.925063	0.0749336
CRELD1	0	192	0.376679		n.a.	recessive	Own experiments	1.41471e-06	0.954314
CSNK1E	0	193	-0.339715		n.a.	dominant	Epi4K	0.967319	0.0326698
CFAP47	0	194	0.49237		n.a.	recessive	Own experiments	n.a.	n.a.
CYP2U1	0	195	-0.0917468		n.a.	dominant	Epi4K	0.081783	0.907871
DAO	0	196	-0.624497		n.a.	dominant	Epi4K	9.26248e-15	0.0050006
DCX	0	197	-0.0972062		n.a.	X-linked	Epi4K	0.863196	0.136385
DDIT4L	0	198	-0.117432		n.a.	recessive	Own experiments	0.000548864	0.463221
DIAPH2	0	199	-0.9993		n.a.	X-linked recessive	Own experiments	0.999119	0.0008809
DTYMK	0	201	-0.538132		n.a.	dominant	Epi4K	0.546091	0.439911
EXOSC2	0	202	-0.225843		n.a.	dominant	Epi4K	0.00408981	0.960095
DENND6B	0	203	n.a.		n.a.	dominant	Epi4K	0.0310203	0.966993
FAM133B	0	204	0.0571185		n.a.	recessive	Own experiments	0.000297399	0.799631
FAM199X	0	205	0.0130256		n.a.	X-linked dominant?	Own experiments	0.926151	0.0734352
FAM50A	0	206	-0.00720137		n.a.	X-linked dominant?	Epi4K	0.945401	0.0545598
FCGR2B	0	207	0.0607565		n.a.	dominant	Epi4K	0.0474026	0.855728
FOLR1	0	208	0.459411		n.a.	recessive	Ohba t al. 2013 Neurogenetics	0.00741068	0.923932
FRAT2	0	209	n.a.		n.a.	dominant	Epi4K	0.630848	0.339283
G3BP1	0	210	-0.361761		n.a.	dominant	Own experiments	0.988391	0.0116091
GABBR2	0	211	-1.28593		n.a.	dominant	Own experiments	0.99979	0.000209737
GABRG2	0	213	-0.4279	GEFS+	n.a.	dominant	Carvill et al. 2013	0.958543	0.0414526
GABRR1	0	214	0.0203028		n.a.	recessive	Own experiments	2.12254e-07	0.687205
GAS2	0	215	0.193034		n.a.	dominant	Epi4K	0.0262898	0.961431
GAS6	0	216	-0.437213		n.a.	recessive	Own experiments	0.333439	0.66643
GRAMD2	0	217	0.350995		n.a.	dominant	Epi4K	2.95955e-08	0.299545
HADHB	0	218	-0.536311		n.a.	dominant	Veeramah et al. 2013	1.04715e-07	0.926811
HIST1H2BD	0	219	-0.0512938		n.a.	dominant	Epi4K	0.000277979	0.190592
HIST1H3B	0	220	-0.185391		n.a.	dominant	Own experiments	0.307283	0.619219
HSF2	0	221	-0.758599		n.a.	dominant	Epi4K	0.91934	0.0806555
ITGB3	0	222	-1.01771		n.a.	dominant	Own experiments	0.1417	0.858267
IVNS1ABP	0	223	-0.225843		n.a.	dominant	Own experiments	0.999066	0.000934234
KCNAB3	0	224	-0.293802		n.a.	recessive	Own experiments	6.03306e-12	0.207529
KCNH5	0	225	-1.46052	EE (putative)	n.a.	dominant	Veeramah et al. 2013	0.769049	0.23095
KLHL11	0	226	-0.159705		n.a.	dominant	Epi4K	0.0534678	0.942313
KMT2B	0	227	n.a.		n.a.	dominant	Epi4K	1	2.54741e-09
KRT78	0	228	1.33747		n.a.	dominant	Own experiments	2.05639e-08	0.248738
KRTAP1-3	0	229	1.17039		n.a.	dominant	Epi4K	0.653996	0.321187
LCE1A	0	230	0.0368912		n.a.	dominant	Epi4K	0.000409834	0.234195
LETM1	0	231	0.538285		n.a.	dominant	Own experiments	0.0810547	0.918504
LHX1	0	232	0.15076		n.a.	recessive	Own experiments	0.289266	0.689648
LOH12CR1	0	233	0.238945		n.a.	dominant	Own experiments	0.0216321	0.908433
MAGEC2	0	234	-0.181751		n.a.	X-linked recessive	Own experiments	0.65907	0.317134
MAPK10	0	235	-0.449947	EE (putative)	n.a.	dominant	OMIM	0.83415	0.165821
MAPK8IP1	0	236	-0.622677		n.a.	dominant	Epi4K	0.999001	0.000999016
MEMO1	0	239	0.0130256		n.a.	dominant	Own experiments	0.876157	0.123778
MEOX2	0	240	-0.0274281		n.a.	dominant	Epi4K	0.685235	0.310443
MEP1A	0	241	1.33747		n.a.	recessive	Own experiments	5.76709e-07	0.965505
MSANTD1	0	242	n.a.		n.a.	dominant	Epi4K	0.322172	0.611282
MTRF1	0	243	0.641238		n.a.	dominant	Epi4K	1.54398e-07	0.837962
NADK	0	244	-0.111973		n.a.	recessive	Own experiments	n.a.	0.990234
NEDD4L	0	245	-1.19774	EE (putative)	n.a.	dominant	Epi4K	0.999967	3.33537e-05
NLGN2	0	246	-1.02317		n.a.	dominant	Epi4K	0.992625	0.00737391
NOTUM	0	247	-0.468351		n.a.	dominant	Epi4K	0.0008604	0.984522
NR1H2	0	248	-0.490398		n.a.	dominant	Epi4K	0.821873	0.177954
NR4A1	0	249	-1.24183		n.a.	dominant	Own experiments	0.959498	0.0404837
OR10H1	0	250	0.575098		n.a.	dominant	Own experiments	0.637065	0.334488
OR10H2	0	251	0.643057		n.a.	dominant	Veeramah et al. 2013	0.00763644	0.546122
P2RY1	0	252	-0.317669		n.a.	dominant	Own experiments	0.581733	0.407649
PCDHB13	0	253	0.205769		n.a.	dominant	Epi4K	1.6914e-09	0.0328414
PDIK1L	0	254	-0.141299		n.a.	dominant	Epi4K	0.381254	0.608298
PEX16	0	255	0.26281		n.a.	dominant	Ohba t al. 2013 Neurogenetics	0.00174661	0.972862
PHOX2B	0	256	0.125077		n.a.	dominant	Own experiments	0.850788	0.14669
PIK3AP1	0	257	0.0459875		n.a.	dominant	Epi4K	0.999657	0.000343381
PMPCB	0	258	-0.42062		n.a.	recessive	Own experiments	5.37978e-06	0.96584
PNMAL1	0	259	0.0203028		n.a.	dominant	Epi4K	0.044437	0.850772
PRDM12	0	261	n.a.		n.a.	dominant	Epi4K	0.29787	0.682424
PRR19	0	262	-0.0035626		n.a.	dominant	Epi4K	0.196399	0.757407
PUS7L	0	264	0.646696		n.a.	recessive	Own experiments	1.56981e-06	0.638681
RAB9A	0	265	0.0350721		n.a.	X-linked recessive	Own experiments	0.779011	0.213823
RBM45	0	266	-0.271755		n.a.	dominant	Own experiments	0.000125349	0.990228
RFX3	0	267	-0.799053		n.a.	dominant	Epi4K	0.999773	0.000226726
RMND1	0	268	0.152579		n.a.	recessive	Janer et al. 2012	7.66495e-07	0.723096
RTF1	0	269	-0.339715		n.a.	dominant	Own experiments	0.993638	0.00636223
RTP1	0	270	0.0643948		n.a.	dominant	Epi4K	0.56383	0.423952
RUVBL2	0	271	-1.02317		n.a.	dominant	Epi4K	0.99911	0.000889912
SARNP	0	272	-0.119252		n.a.	dominant	Own experiments	0.989074	0.0109223
SCN1B	0	273	0.617374	GEFS+	n.a.	dominant	Own experiments	0.205167	0.752173
SCYL3	0	274	0.31236		n.a.	dominant	Own experiments	0.547054	0.452921
SERPINC1	0	275	-0.0476547		n.a.	dominant	Own experiments	0.993264	0.0067353
SH3KBP1	0	276	-0.422439		n.a.	X-linked recessive	Own experiments	0.998643	0.00135685
SLAMF1	0	277	0.729427		n.a.	dominant	Epi4K	0.135406	0.84385
SLC12A5	0	278	-1.37232		n.a.	recessive	Own experiments	0.999987	1.27275e-05
SLC35A3	0	281	-0.0292476		n.a.	recessive	Own experiments	0.0693154	0.917234
SLC6A16	0	282	-0.595175		n.a.	recessive	Own experiments	4.4764e-11	0.184306
SMC3	0	283	-0.890882		n.a.	recessive	Own experiments	1	5.0241e-10
SMG9	0	284	-0.756778		n.a.	dominant	Epi4K	4.84811e-11	0.192391
SMURF1	0	285	-1.37595		n.a.	dominant	Epi4K	0.996803	0.00319661
SNX30	0	286	-0.448125		n.a.	dominant	Epi4K	0.970627	0.0293648
STX1B	0	289	-0.163345	GEFS+	n.a.	dominant	Epi4K	0.944475	0.0554841
STX1B	0	289	-0.163345		n.a.	dominant	Epi4K	0.944475	0.0554841
TATDN2	0	290	0.668743		n.a.	recessive	Own experiments	0.000742651	0.981342
THAP4	0	292	-0.178111		n.a.	dominant	Epi4K	0.116841	0.877454
THOC2	0	293	-0.580404		n.a.	X-linked dominant?	Epi4K	1	8.06692e-08
TIFA	0	294	-0.0292476		n.a.	dominant	Epi4K	0.118201	0.779186
TPP1	0	295	0.400545		n.a.	recessive	Ohba t al. 2013 Neurogenetics	0.0257561	0.97371
TPTE2	0	296	-0.178111		n.a.	dominant	Epi4K	3.69447e-08	0.984506
TRBV4-1	0	297	n.a.		n.a.	dominant	Own experiments	n.a.	n.a.
TRIM29	0	298	-0.0642426		n.a.	dominant	Epi4K	9.1673e-05	0.934954
XPO1	0	300	-0.846788		n.a.	dominant	Epi4K	1	4.32503e-07
YWHAG	0	301	-0.295622		n.a.	dominant	Epi4K	0.937614	0.062116
ZNF182	0	302	0.0625756		n.a.	X-linked dominant?	Veeramah et al. 2013	0.856542	0.142983
ZNF420	0	303	-1.02317		n.a.	dominant	Own experiments	3.29013e-08	0.524198
ZNF717	0	304	n.a.		n.a.	recessive	Own experiments	0.332205	0.48694
SPTA1	2	305	4.84964		3.43	recessive	Own experiments	5.85299e-05	0.999941
TRIO	2	306	-4.03714	ID (putative)	3.41074	dominant	Epi4K	1	8.88381e-14
MAST2	1	307	-0.158113		3.75567	recessive	Own experiments	5.44403e-11	0.999978
COL4A4	1	308	1.04161		-0.095866	dominant	Epi4K	1.68978e-08	0.999999
PTPRO	0	309	-1.96594		n.a.	dominant	Own experiments	0.304626	0.695374
PHIP	0	310	-1.2382	ID (putative)	n.a.	dominant	Own experiments	1	5.22983e-08
MROH8	0	312	n.a.		n.a.	dominant	Own experiments	n.a.	n.a.
BRD1	0	313	-1.71973		n.a.	recessive	Own experiments	0.994535	0.00546523
TSNAXIP1	0	314	-0.486759		n.a.	dominant	Epi4K	9.27238e-18	0.00436794
FYB	0	315	-0.176292		n.a.	dominant	Own experiments	0.792006	0.207983
TTC16	0	316	0.652163		n.a.	dominant	Own experiments	5.08133e-12	0.551366
CDH19	0	318	1.40179		n.a.	recessive	Own experiments	1.92476e-09	0.401323
WHSC1L1	0	319	-0.551081		n.a.	dominant	Epi4K	1	3.11531e-07
MCM3	0	320	-0.929521		n.a.	dominant	Own experiments	6.37332e-07	0.998671
PACS2	0	321	-0.725643		n.a.	dominant	Epi4K	0.999325	0.000675484
EDEM1	0	322	-0.955205		n.a.	dominant	Own experiments	5.59576e-11	0.365416
RBM12	0	323	-0.997482		n.a.	dominant	Own experiments	0.474674	0.520118
DDX58	0	324	0.0514461		n.a.	dominant	Epi4K	1.08822e-14	0.250605
FAM63B	0	325	-0.134019		n.a.	dominant	Epi4K	0.189061	0.810462
NPHP1	0	326	0.0662141		n.a.	recessive	Own experiments	1.36519e-08	0.986831
PCDHB16	0	327	1.07289		n.a.	recessive	Own experiments	0.00177082	0.897217
COL10A1	0	328	-0.0201506		n.a.	recessive	Own experiments	6.3584e-05	0.716271
ANO4	0	329	-0.777006		n.a.	dominant	Own experiments	0.844045	0.155955
ATXN7L2	0	330	-0.90929		n.a.	recessive	Own experiments	0.718955	0.280916
SAMD9	0	331	1.12247		n.a.	recessive	Own experiments	1.28543e-23	0.000152057
SNED1	0	332	-1.37993		n.a.	dominant	Own experiments	0.983763	0.0162372
FPGT-TNNI3K	0	333	-0.389486		n.a.	dominant	Epi4K	1.84158e-38	1.3479e-07
CDAN1	0	334	-0.828638		n.a.	dominant	Own experiments	0.928144	0.0718558
UHRF1BP1	0	335	0.435344		n.a.	dominant	Own experiments	2.46541e-07	0.999957
ARFGEF2	0	337	-2.38504		n.a.	recessive	Banne et al. 2013	1	6.17333e-08
SPG7	0	338	-1.05275		n.a.	dominant	Epi4K	1.38467e-18	0.00528519
LMF2	0	339	-1.29351		n.a.	recessive	Own experiments	n.a.	n.a.
CNTNAP1	0	340	-2.2986		n.a.	recessive	Own experiments	0.00410876	0.995891
NRIP1	0	341	1.38705		n.a.	recessive	Own experiments	0.991172	0.00882741
SORBS3	0	342	0.255325		n.a.	dominant	Own experiments	2.31106e-06	0.998964
SYNJ1	0	343	0.49966		n.a.	recessive	Own experiments	0.214295	0.785705
VARS	0	344	-0.326979		n.a.	recessive	Own experiments	0.679794	0.320206
OSBPL5	0	345	-0.518143		n.a.	dominant	Epi4K	0.000848898	0.999023
C5orf42	1	346	-0.549573		6.42	recessive	Ohba t al. 2013 Neurogenetics	6.32088e-19	0.99498
KMT2A	1	347	-3.34729		2.16	dominant	Epi4K	1	1.87976e-16
PIKFYVE	0	348	-1.40018		n.a.	dominant	Own experiments	0.979803	0.0201973
NLRP5	0	349	0.179894		n.a.	dominant	Epi4K	1.23997e-07	0.99719
FLNA	0	350	-3.24038		n.a.	X-linked dominant	Epi4K	1	1.23924e-08
KPNA7	0	352	0.395088		n.a.	recessive	Paciorkowski AR	n.a.	n.a.
NCOR2	1	353	-2.59967		6.23	dominant	Epi4K	1	2.77675e-07
TNRC6A	0	354	-1.02348		n.a.	recessive	Own experiments	1	7.20191e-08
USP42	0	355	0.521707		n.a.	recessive	Own experiments	0.998682	0.00131835
TRPM1	0	356	1.75458		n.a.	dominant	Own experiments	1.16832e-31	0.000371177
PTPN13	0	357	1.29522		n.a.	recessive	Own experiments	5.05693e-10	1
DIDO1	0	358	-1.40795		n.a.	recessive	Own experiments	0.999991	9.23125e-06
EP400	0	359	-3.86387		n.a.	recessive	Own experiments	1	1.16799e-10
CCDC88C	0	360	1.14271		n.a.	recessive	Own experiments	2.17323e-06	0.999997
LRP1	0	362	-7.27856		n.a.	dominant	Own experiments	1	1.45009e-26
RYR3	0	363	-5.86889		n.a.	dominant	Own experiments	1	5.47612e-08
DNAH9	0	365	0.455542		n.a.	dominant	Own experiments	1.36586e-35	0.999999
HSPG2	0	366	-0.310545		n.a.	dominant	Own experiments	n.a.	0.999993
NEB	n.a	n.a.	0.878121		n.a.	recessive	Own experiments	4.08103e-17	1
ZNF705B	0	n.a.	n.a.		n.a.	recessive	Own experiments	0.652542	0.322343
