# Supplementary material for: Targeted sequencing of 351 candidate genes for epileptic encephalopathy in a large cohort of patients
Source: Mol Genet Genomic Med. 2016 Jul 30;4(5):568–80. doi: 10.1002/mgg3.235 (PMC5023942; doi:10.1002/mgg3.235)
Supplement: Supplementary file 2 — Table S2 overview of all possibly pathogenic variants. [file MGG3-4-568-s002.xlsx]

## Sheet: variant overview
ID	sex	phenotype	consanguineous parents	affected sibs	variant (hg19)c	genotype	gene	variantb	expected gene inheritance	POLYPHEN	SIFT	frequency EXaC	CADD (phred)	OMIM	OMIM morbid description	note	family tested
10197	F	EE and ID	unknown	brother with similar phenotype	chr3:126747835-G/A	heterozygous	PLXNA1	NM_032242.3:c.4670-1G>A (splice_acceptor)	dominant	NA	NA	0	25.3
055-12ZR	M	EE	unknown	affected brother	chrX:110963343-G/A	hemizygous	ALG13	NM_001099922.2:c.1271G>A:p.C424Y	X-linked recessive	benign	tolerated	0	12.09	300884	CONGENITAL DISORDER OF GLYCOSYLATION, TYPE Is; CDG1S;;CDG Is; CDGIs	unlikely	maternal allele; not found in affected brother
077-12FS	F	EE	unknown	two affected sibs	chr20:18375448-T/C	heterozygous	DZANK1	ENST00000329494:p.K558E	dominant	benign	tolerated	0	2.941
09-S-0067	F	EE	unknown	affected cousin	chr5:45645525-G/A	heterozygous	HCN1	NM_021072.3:c.611C>T:p.S204F	dominant	possibly_damaging	deleterious	0	27.9	615871	EPILEPTIC ENCEPHALOPATHY, EARLY INFANTILE, 24; EIEE24
1011L	F	onset 4 months: focal sz with 2ry TC; MRI severe microcephaly; development delay, quadriparesis, microcephaly	yes		chr19:50365068--/CGACC	homozygous	PNKP	NM_007254.3:c.1255_1259insGGTCG: p.A420fs	recessive	NA	NA	0	NA	613402	MICROCEPHALY, SEIZURES, AND DEVELOPMENTAL DELAY; MCSZ;;EPILEPTIC ENCEPHALOPATHY, EARLY INFANTILE, 10; EIEE10	likely pathogenic, consistent with phenotype; rs768847609	inherited from het parents
1011L	F	onset 4 months: focal sz with 2ry TC; MRI severe microcephaly; development delay, quadriparesis, microcephaly	yes		chr20:62038695-C/A	heterozygous	KCNQ2	NM_004518.4:c.1837G>T:p.V613L	dominant	probably_damaging	tolerated	0	24	613720	EPILEPTIC ENCEPHALOPATHY, EARLY INFANTILE, 7; EIEE7
10-227EH	F	EE	unknown	Affected brother	chr4:39247053-G/A	heterozygous	WDR19	NM_025132.3:c.2710G>A:p.A904T	dominant	possibly_damaging	deleterious	0	33	614378	CRANIOECTODERMAL DYSPLASIA 4; CED4
1040N	M	a.o. 5 m.: EE; MRI severe microcephaly with brain atrophy; development delay, quadriparesis, microcephaly	yes		chr14:23855157-C/G	heterozygous	MYH6	NM_002471.2:c.5143G>C:p.V1715L	dominant	benign	tolerated	0	22.7	613252	Cardiomyopathy, dilated, 1EE
1040N	M	a.o. 5 m.: EE; MRI severe microcephaly with brain atrophy; development delay, quadriparesis, microcephaly / parents consanguineous	yes		chr6:111696355-T/C	heterozygous	REV3L	NM_002912.3:c.3203A>G:p.E1068G	dominant	benign	deleterious	0	19.62
11-S-0515	F	EE	unknown	affected sib	chr7:44240833-A/T	heterozygous	YKT6	NM_006555.3:c.99A>T:p.R33S	dominant	possibly_damaging	deleterious	0	23.2
120-10VL	F	EE	unknown	affected sister	chr22:36681796-C/T	heterozygous	MYH9	NM_002473.4:c.5182G>A:p.E1728K	dominant	probably_damaging	deleterious	0	34	605249	SEBASTIAN SYNDROME; SBS;;SEBASTIAN PLATELET SYNDROME;;MACROTHROMBOCYTOPENIA WITH DISPERSED LEUKOCYTIC INCLUSIONS
2005D00062	F	epilepsy, febrile at outset	unknown		chr18:9254878-T/C	heterozygous	ANKRD12	NM_001083625.2:c.1544T>C:p.I515T	dominant	benign	deleterious	0	22.2
2005D00062	F	epilepsy, febrile at outset	unknown		chr9:130444788-C/T	heterozygous	STXBP1	NM_001032221.2:c.1651C>T:p.R551C	dominant	probably_damaging	deleterious	0	35	612164	EPILEPTIC ENCEPHALOPATHY, EARLY INFANTILE, 4; EIEE4
2005D02884	M	epilepsy, febrile at outset	unknown		chr9:130707969-G/C	heterozygous	FAM102A	NM_203305.2:c.254C>G:p.S85C	dominant	possibly_damaging	deleterious	0	26
2005D03141	M	cryptogenic West syndrom	unknown		chr11:121458777-A/G	heterozygous	SORL1	NM_003105.5:c.3863A>G:p.Q1288R	dominant	probably_damaging	tolerated	0	24.4	104300	ALZHEIMER DISEASE; AD;;PRESENILE AND SENILE DEMENTIAALZHEIMER DISEASE, FAMILIAL, 1, INCLUDED; AD1, INCLUDED;;ALZHEIMER DISEASE, EARLY-ONSET, WITH CEREBRAL AMYLOID ANGIOPATHY,INCLUDED;;ALZHEIMER DISEASE, PROTECTION AGAINST, INCLUDED
2005D03141	M	cryptogenic West syndrom	unknown		chr20:62076675-G/A	heterozygous	KCNQ2	NM_004518.4:c.430C>T:p.R144W	dominant	probably_damaging	deleterious	0	26.9	613720	EPILEPTIC ENCEPHALOPATHY, EARLY INFANTILE, 7; EIEE7
2005D03939	M	therapy resistant focal epilepsy a.o. 6 m ; psychomotor retardation since onset	unknown		chr12:52201155-A/G	heterozygous	SCN8A	NM_001177984.2:c.5762A>G:p.E1921G	dominant	possibly_damaging	deleterious	0	26.4	614558	EPILEPTIC ENCEPHALOPATHY, EARLY INFANTILE, 13; EIEE13
2005D06481	M	myclonal epilepsy fever-sensitive	unknown		chr1:33998685-T/C	heterozygous	CSMD2	NM_052896.3:c.9704A>G:p.D3235G	dominant	probably_damaging	deleterious	0	29.7
2006D00337	M	febrile epilepsy and MR	unknown		chr10:12123626-G/A	heterozygous	DHTKD1	NM_018706.6:c.310G>A:p.G104R	dominant	probably_damaging	deleterious	0	28.1	204750	2-@AMINOADIPIC 2-OXOADIPIC ACIDURIA; AMOXAD
2006D01340	M	EE	unknown		chr15:52632553-T/C	heterozygous	MYO5A	NM_001142495.1:c.3998A>G:p.H1333R	dominant	possibly_damaging	tolerated	0	23.5	214450	GRISCELLI SYNDROME, TYPE 1; GS1;;GRISCELLI SYNDROME WITH NEUROLOGIC IMPAIRMENT;;PARTIAL ALBINISM AND PRIMARY NEUROLOGIC DISEASE WITHOUT HEMOPHAGOCYTICSYNDROME;;GRISCELLI SYNDROME, CUTANEOUS AND NEUROLOGIC TYPE
2006D01390	F	cryptogenic focal epilepsy, a.o. 9 m., psychomotor retardation	unknown		chr13:39263639-C/A	heterozygous	FREM2	NM_207361.4:c.2158C>A:p.P720T	dominant	benign	tolerated	0	12.58	219000	Fraser syndrome (recessive)
2006D01390	F	cryptogenic focal epilepsy, a.o. 9 m., psychomotor retardation	unknown		chr16:72831600-T/C	heterozygous	ZFHX3	NM_006885.3:c.4981A>G:p.N747D	dominant	benign	NA	0	9.282
2006D03407	F	psychomotor retardation since birth; FS since 1 yr developing into LGS	unknown		chr17:48768550-G/A	heterozygous	ABCC3	NM_003786.3:c.4573G>A:p.G1525R	dominant	probably_damaging	deleterious	0	34
2006D07509	M	EE	unknown		chr10:29759389-G/C	heterozygous	SVIL	NM_003174.3:c.4381C>G:p.R1461G	dominant	benign	deleterious	0	24.6
2006D07509	M	EE	unknown		chr16:56226254-T/G	heterozygous	GNAO1	NM_020988.2:c.107T>G:p.L36Ter	dominant	NA	NA	0	36	615473	EPILEPTIC ENCEPHALOPATHY, EARLY INFANTILE, 17; EIEE17
2006D07509	M	EE	unknown		chr17:80218938--/A	heterozygous	SLC16A3	ENST00000583025:p.296fs	dominant	NA	NA	0	NA
2006D07583	M	myoclonic astatic epilepsy	unknown		chr14:32902808-G/A	heterozygous	AKAP6	NM_004274.4:c.109G>A:p.G37S	dominant	benign	tolerated	0	15.73
2006D08090	F	severe psychomotor retardation, west a.o. 2-3 m.	unknown		chr1:82408971-A/G	heterozygous	ADGRL2	NM_012302.2:c.716A>G:p.K239R	dominant	probably_damaging	tolerated	0	23.4
2006D08090	F	severe psychomotor retardation, west a.o. 2-3 m.	unknown		chr22:46785314-T/C	heterozygous	CELSR1	NM_014246.1:c.6428A>G:p.Q2143R	dominant	benign	tolerated	0	0.001	182940	NEURAL TUBE DEFECTS, SUSCEPTIBILITY TO; NTDSPINA BIFIDA, INCLUDED
2006D08863	M	a.o. 8 m., LGS or myoclonic epilepsy, first szs with fever, psychomotor retardation	unknown		chr16:24920295-G/A	heterozygous	SLC5A11	NM_001258411.1:c.1423G>A:p.D440N	dominant	probably_damaging	tolerated	0	32
2006D08863	M	a.o. 8 m., LGS or myoclonic epilepsy, first szs with fever, psychomotor retardation	unknown		chr2:72719496-C/G	heterozygous	EXOC6B	NM_015189.1:c.1616G>C:p.S539T	dominant	benign	tolerated	0	25
2007D04829	F	psychomotor retardation en refractory multifocal myoclonal epilepsy from birth	unknown		chr15:93527630-TCAT/-	heterozygous	CHD2	NM_001271.3:c.3137_3140delTCAT:p.I1046fs	dominant	NA	NA	0	NA	615369	EPILEPTIC ENCEPHALOPATHY, CHILDHOOD-ONSET; EEOC
2007D05209	F	West, later LGS and psychomotor retardation, possibly mito.	unknown		chr2:166201144-T/C	heterozygous	SCN2A	NM_001040142.1:c.2642T>C:p.L881P	dominant	probably_damaging	deleterious	0	27.2	613721	EPILEPTIC ENCEPHALOPATHY, EARLY INFANTILE, 11; EIEE11
2007D07512	F	a.o. 18 m with fever, refractory non-specified epilepsy and developmental delay	unknown		chr1:158622275-C/G	double het	SPTA1	NM_003126.2:c.3357G>C:p.K1119N	recessive	probably_damaging	deleterious	76	27.8	266140	PYROPOIKILOCYTOSIS, HEREDITARY; HPP	rs200230894
2007D07512	F	a.o. 18 m with fever, refractory non-specified epilepsy and developmental delay	unknown		chr1:158637704-C/T	double het	SPTA1	NM_003126.2:c.1982G>A:p.R661H	recessive	probably_damaging	deleterious	197	31	266140	PYROPOIKILOCYTOSIS, HEREDITARY; HPP	rs201845149
2007D08742	M	1st insult at 14 m with fever, since 4 yr very severe epilepsy and ID	unknown		chrX:18622680-G/A	hemizygous	CDKL5	NM_003159.2:c.1636G>A:p.G546R	X-linked recessive	possibly_damaging	deleterious	0	25.7	300672	EPILEPTIC ENCEPHALOPATHY, EARLY INFANTILE, 2; EIEE2;;INFANTILE SPASM SYNDROME, X-LINKED 2; ISSX2	ClinVar uncertain significance (rs587783153)
2008D00557	M	cryptogenic infantie spasms	unknown		chr8:104898332-A/G	heterozygous	RIMS2	NM_014677.3:c.929A>G:p.K310R	dominant	possibly_damaging	tolerated	0	22.9
2008D01200	F	febrile epilepsy and mild MR	unknown		chr1:204946821-C/T	heterozygous	NFASC	NM_001005388.2:c.1844C>T:p.T615I	dominant	benign	tolerated	0	22
2008D01200	F	febrile epilepsy and mild MR	unknown		chr4:169799371-T/G	heterozygous	PALLD	NM_001166110.1:c.329T>G:p.L110R	dominant	NA	NA	0	9.305
2008D01200	F	febrile epilepsy and mild MR	unknown		chr4:98762022-T/C	heterozygous	STPG2	NM_174952.2:c.1106A>G:p.H369R	dominant	benign	tolerated	0	7.737
2008D04470	M	1x FS, then Doose a.o. 3 yr 9 m.	unknown		chr18:9255634-T/G	heterozygous	ANKRD12	NM_001083625.2:c.2300T>G:p.M767R	dominant	benign	tolerated	0	0.002
2008D05297	M	SMEIB	unknown		chr10:5255028-C/A	heterozygous	AKR1C4	NM_001818.3:c.752C>A:p.T251N	dominant	benign	deleterious	0	17.93	614279	46,XY SEX REVERSAL 8; SRXY8;;MALE PSEUDOHERMAPHRODITISM DUE TO DEFICIENCY OF TESTICULAR 17,20-DESMOLASE;TDD
2008D06063	F	unclassified EE, a.o. 18 m., anorectal malformation;	unknown	family positive voor FS	chr22:38694137-G/-	heterozygous	CSNK1E	ENST00000451964:p. 257fs	dominant	NA	NA	0	NA
2008D06721	F	EE	unknown		chr20:62127325-C/T	heterozygous	EEF1A2	NM_001958.3:c.208G>A:p.G70S	dominant	probably_damaging	deleterious	0	34	616409	Epileptic encephalopathy, early infantile, 33	reported multiple times de novo in patients	de novo
2008D06721	F	EE	unknown		chr21:45387887-C/T	heterozygous	AGPAT3	NM_020132.4:c.239C>T:p.A80V	dominant	benign	tolerated	0	16.65
2008D07479	F	fever-sensitive epilepsy and ID; a.o. 5 m.	unknown		chrX:48933578-C/A	heterozygous	WDR45	NM_001029896.1:c.463G>T:p.E155Ter	X-linked dominant	NA	NA	0	37	300894	NEURODEGENERATION WITH BRAIN IRON ACCUMULATION 5; NBIA5;;BETA-PROPELLER PROTEIN-ASSOCIATED NEURODEGENERATION; BPAN;;STATIC ENCEPHALOPATHY OF CHILDHOOD WITH NEURODEGENERATION IN ADULTHOOD;SENDA	likely pathogenic	de novo
2008D08256	M	a.o. 8 m., localised, left frontotemp., possibly FCD	unknown		chr7:128493594-G/T	heterozygous	FLNC	NM_001127487.1:c.6181G>T:p.G2061W	dominant	probably_damaging	deleterious	0	34	609524	MYOPATHY, MYOFIBRILLAR, 5; MFM5;;MYOPATHY, MYOFIBRILLAR, FILAMIN C-RELATED;;FILAMINOPATHY, AUTOSOMAL DOMINANT
2008D10082	M	febrile epilepsy, behavioural and learning difficulties	unknown		chr1:229772083-A/G	heterozygous	URB2	NM_014777.2:c.1723A>G:p.M575V	dominant	benign	tolerated	0	0.379
2008D10082	M	febrile epilepsy, behavioural and learning difficulties	unknown		chr5:159507732-G/A	heterozygous	PWWP2A	NM_052927.2:c.1595C>T:p.A532V	dominant	possibly_damaging	deleterious	0	32
2009D02019	M	severe EE	unknown		chr2:171641283-T/A	heterozygous	ERICH2	NM_001289947.1c.156T>A:p.D52E	dominant	probably_damaging	tolerated	0	11.13
2009D02019	M	EE	unknown		chr8:12879342-C/G	heterozygous	KIAA1456	NM_020844.2:c.1154C>G:p.T259R	dominant	benign	deleterious	0	6.027
2009D04962	M	myoclonal epilepsy and mild MR, a.o. 10 m.	unknown		chr12:22028657-T/C	heterozygous	ABCC9	NM_020297.2:c.2023A>G:p.T675A	dominant	benign	tolerated	0	15.62	239850	CANTU SYNDROME;;HYPERTRICHOTIC OSTEOCHONDRODYSPLASIA
2009D04962	M	myoclonal epilepsy and mild MR, a.o. 10 m.	unknown		chr17:80039199-C/G	heterozygous	FASN	NM_004104.4:c.6436G>C:p.D2146H	dominant	probably_damaging	deleterious	0	27.2
2009D04962	M	myoclonal epilepsy and mild MR, a.o. 10 m.	unknown		chr4:159560438-A/C	heterozygous	RXFP1	NM_001253729.1:c.926A>C:p.N309T	dominant	benign	deleterious	0	23.4
2009D05388	M	EE	unknown		chr19:5604612-A/G	heterozygous	SAFB2	NM_014649.2:c.1541T>C:p.V514A	dominant	benign	tolerated	0	15.09
2009D05388	M	LGS	unknown		chr20:18374933-C/A	heterozygous	DZANK1	NM_001099407.1:c.1673G>T:p.G558V	dominant	possibly_damaging	deleterious	0	6.146
2009D09553	F	epilepsy and psychomotor retardation, a.o. 2 yr	unknown		chr10:29843781-T/C	heterozygous	SVIL	NM_003174.3:c.91A>G:p.T31A	dominant	benign	tolerated	0	14.66
2009D10382	M	Dravet-like, a.o. 6 m., dysmorphic	unknown		chr10:29812632-C/T	heterozygous	SVIL	NM_003174.3:c.1633G>A:p.E545K	dominant	benign	tolerated	0	21.8
2009D12362	F	progressive myoclonal epilepsy+MR a.o. 18 m.	unknown		chr20:8352089-G/A	heterozygous	PLCB1	NM_015192.3:c.238G>A:p.A80T	dominant	benign	tolerated	0	21	613722	EPILEPTIC ENCEPHALOPATHY, EARLY INFANTILE, 12; EIEE12
2009D12616	F	EE	unknown		chr16:72830175-G/C	heterozygous	ZFHX3	NM_006885.3:c.6406C>G:p.L1222V	dominant	probably_damaging	NA	0	23
2009D12616	F	EE	unknown		chr9:138660693-C/T	heterozygous	KCNT1	NM_001272003.1:c.1285C>T:p.R429C	dominant	probably_damaging	deleterious	0	33	614959	EPILEPTIC ENCEPHALOPATHY, EARLY INFANTILE, 14; EIEE14
2010D02079	M	symptomatic multifocal seizures; a.o. 3 yr	unknown		chr9:138656908-G/C	heterozygous	KCNT1	NM_001272003.1:c.932G>C:p.R311P	dominant	benign	deleterious	0	33	614959	EPILEPTIC ENCEPHALOPATHY, EARLY INFANTILE, 14; EIEE14
2010D02378	M	EE	unknown		chr11:71507144-C/A	heterozygous	FAM86C1	NM_001099653.1:c.322C>A:p.L81I	dominant	probably_damaging	deleterious	0	23.1
2010D05815	F	EE	unknown		chr20:47990849-G/C	heterozygous	KCNB1	NM_004975.2:c.1248C>G:p.F416L	dominant	probably_damaging	deleterious	0	26	616056	EPILEPTIC ENCEPHALOPATHY, EARLY INFANTILE, 26; EIEE26	likely pathogenic	de novo
2010D06875	F	EE	unknown		chr14:33243134-C/T	heterozygous	AKAP6	ENST00000554740:p.S95L	dominant	NA	NA	0	6.05
2010D06875	F	EE	unknown		chr6:33400583-G/C	heterozygous	SYNGAP1	NM_006772.2:c.509G>C:p.R170P	dominant	possibly_damaging	deleterious	0	28.5	612621	MENTAL RETARDATION, AUTOSOMAL DOMINANT 5; MRD5
2010D07139	F	EE	unknown		chr1:26764704-C/T	heterozygous	DHDDS	NM_001243564.1:c.109C>T:p.R37C	dominant	probably_damaging	deleterious	0	35	613861	RETINITIS PIGMENTOSA 59; RP59
2010D07139	F	EE	unknown		chr3:48602242-G/A	heterozygous	COL7A1	NM_033199.3:c.-1119C>T:p.P2931L	dominant	possibly_damaging	deleterious	0	23.9	131750	EPIDERMOLYSIS BULLOSA DYSTROPHICA, AUTOSOMAL DOMINANT;
2010D08407	M	febrile and aferbile sz, delay in laguage development	unknown		chr3:132182564-A/G	heterozygous	DNAJC13	NM_015268.3:c.1795A>G:p.K599E	dominant	benign	tolerated	0	20.4
2010D08930	M	EE	unknown		chr15:93563370-C/T	heterozygous	CHD2	NM_001271.3:c.5035C>T:p.R1679Ter	dominant	NA	NA	0	47	615369	EPILEPTIC ENCEPHALOPATHY, CHILDHOOD-ONSET; EEOC
2010D12136	M	psychomotor retardation since birth; severe multifocal EE since 2.5 yr	unknown		chr11:129784874-A/T	heterozygous	PRDM10	NM_199439.1:c.2308T>A:p.F770I	dominant	benign	tolerated	0	23.1
2010D12136	M	psychomotor retardation since birth; severe multifocal EE since 2.5 yr	unknown		chr3:113375166-C/G	heterozygous	KIAA2018	NM_001009899.2:c.5363G>C:p.R1788P	dominant	probably_damaging	deleterious	0	29.7			unlikely	paternal allele
2010D12136	M	psychomotor retardation since birth; severe multifocal EE since 2.5 yr	unknown		chrX:53265568-G/T	hemizygous	IQSEC2	NM_015075.1:c.2772C>A:p.Y1129Ter	X-linked recessive	NA	NA	0	36	309530	Mental retardation, X-linked 1	likely pathogenic	de novo
2010D13404	M	dravet-like	unknown		chr19:33597601-A/C	heterozygous	GPATCH1	NM_018025.2:c.1081A>C:p.I361L	dominant	benign	deleterious	0	16.5
2010D13404	M	dravet-like	unknown		chr3:113378814-G/A	heterozygous	KIAA2018	NM_001009899.2:c.1715C>T:p.S572F	dominant	benign	deleterious	0	22.1
2010D13404	M	dravet-like	unknown		chr6:33393588-T/C	heterozygous	SYNGAP1	NM_006772.2:c.203T>C:p.L68P	dominant	probably_damaging	tolerated	0	23.5	612621	MENTAL RETARDATION, AUTOSOMAL DOMINANT 5; MRD5
2010D13443	M	EE	unknown		chr12:57905812-G/A	heterozygous	MARS	NM_004990.3:c.1561G>A:p.A521T	dominant	probably_damaging	deleterious	0	33	616280	CHARCOT-MARIE-TOOTH DISEASE, AXONAL, TYPE 2U; CMT2U;;CHARCOT-MARIE-TOOTH NEUROPATHY, TYPE 2U;;CHARCOT-MARIE-TOOTH DISEASE, AXONAL, AUTOSOMAL DOMINANT, TYPE 2U
2010D14438	F	EE	unknown	affected brother	chr12:110222132-C/T	heterozygous	TRPV4	NM_001177431.1:c.2345G>A:p.R709H	dominant	benign	deleterious	0	27	613508	SODIUM SERUM LEVEL QUANTITATIVE TRAIT LOCUS 1; SSQTL1HYPONATREMIA, INCLUDED	unlikely	present in affected sib, so inherited
2010D14438	F	EE	unknown	affected brother	chr17:6594255-G/A	double het	SLC13A5	NM_001143838.1:c.1280C>T:p.S427L	recessive	probably_damaging	deleterious	1	34	615905	Epileptic encephalopathy, early infantile, 25	rs548065551 (known pathogenic)	inherited from het parents
2010D14438	F	EE	unknown	affected brother	chr17:6606350-C/T	double het	SLC13A5	NM_001143838.1:c.655G>A:p.G219R	recessive	probably_damaging	deleterious	25	29.8	615905	Epileptic encephalopathy, early infantile, 25	rs144332569 (known pathogenic)	inherited from het parents
2010D14438	F	EE	unknown	affected brother	chr2:166900214-C/G	heterozygous	SCN1A	NM_001165963.1:c.2008G>C:p.E670Q	dominant	possibly_damaging	tolerated	0	23.2	607208	EPILEPTIC ENCEPHALOPATHY, EARLY INFANTILE, 6; EIEE6;;DRAVET SYNDROME;;SEVERE MYOCLONIC EPILEPSY OF INFANCY; SMEI	unlikely	maternal allele
2010D14485	F	dravet-like, IQ=56, a.o. 9 m. with FS	unknown		chr15:26828490-T/C	heterozygous	GABRB3	NM_001191321.1:c.320A>G:p.E93G	dominant	possibly_damaging	deleterious	0	31	612269	EPILEPSY, CHILDHOOD ABSENCE, SUSCEPTIBILITY TO, 5; ECA5
2010D14485	F	dravet-like, IQ=56, a.o. 9 m. with FS	unknown	affected sister	chr20:1293995--/C	heterozygous	SDCBP2	NM_015685.5:c.117_118insG:p.124-125-fs	dominant	NA	NA	0	NA
2010D15299	F	EE	unknown		chr22:46931273-G/A	heterozygous	CELSR1	NM_014246.1:c.1795C>T:p.R599W	dominant	probably_damaging	deleterious	0	24.9	182940	NEURAL TUBE DEFECTS, SUSCEPTIBILITY TO; NTDSPINA BIFIDA, INCLUDED
2011D00979	M	EE	unknown		chr16:28844615-C/T	heterozygous	ATXN2L	NM_007245.3:c.1895C>T:p.T632I	dominant	benign	deleterious	0	23.7
2011D00979	M	EE	unknown		chr7:98609713-C/T	heterozygous	TRRAP	NM_003496.2:c.11228C>T:p.T3743M	dominant	possibly_damaging	tolerated	0	26.3
2011D01707	M	EE	unknown		chr9:129973000-G/T	heterozygous	RALGPS1	NM_001190729.1:c.1064G>T:p.G355V	dominant	benign	tolerated	0	22.7			unlikely	maternal allele
2011D03337	M	EE	unknown		chr3:113378917-G/A	heterozygous	KIAA2018	NM_001009899.2:c.1612C>T:p.P538S	dominant	benign	deleterious	0	19.6
2011D04106	M	a.o. 20 m. , FS, later also aferbilse sz, MR	unknown		chr3:113377196-A/C	heterozygous	KIAA2018	NM_001009899.2:c.3333T>G:p.D1111E	dominant	possibly_damaging	deleterious	0	23.5
2011D12259	F	febrile EE, hemiatrophy of the brain	unknown		chr11:121477605-G/A	heterozygous	SORL1	NM_003105.5:c.5000G>A:p.G1667D	dominant	probably_damaging	tolerated	0	24.3	104300	ALZHEIMER DISEASE; AD;;PRESENILE AND SENILE DEMENTIAALZHEIMER DISEASE, FAMILIAL, 1, INCLUDED; AD1, INCLUDED;;ALZHEIMER DISEASE, EARLY-ONSET, WITH CEREBRAL AMYLOID ANGIOPATHY,INCLUDED;;ALZHEIMER DISEASE, PROTECTION AGAINST, INCLUDED
2011D12259	F	febrile EE, hemiatrophy of the brain	unknown		chr14:23858152-G/C	heterozygous	MYH6	NM_002471.2:c.4091C>G:p.S1364C	dominant	probably_damaging	deleterious	0	28.2	613252	Cardiomyopathy, dilated, 1EE
2011D14483	F	psychomotor retardation+epilepsy	unknown	affected sister	chr1:229773770-C/T	heterozygous	URB2	NM_014777.2:c.3410C>T:p.A1137V	dominant	benign	tolerated	0	11.08			unlikely	not in affected sister
2011D14483	F	psychomotor retardation+epilepsy	unknown	affected sister	chrX:153295939-G/A	heterozygous X-linked	MECP2	NM_001110792.1:c.1376C>T:p.A459V	X-linked dominant	NA	tolerated	3 (1x hemizygoot)	19.9	300673	ENCEPHALOPATHY, NEONATAL SEVERE, DUE TO MECP2 MUTATIONS	rs61753978 Rett-base uncertain significance	also in affected sister
2011D18313	M	severe MR and microcephaly, febrile epilepsy a.o. 1 yr	unknown		chr4:39839551-C/T	heterozygous	PDS5A	NM_001100399.1:c.3935G>A:p.G1312D	dominant	benign	tolerated	0	18.73			unlikely	inherited
2011D18932	F	EE	unknown		chr10:12129594-G/C	heterozygous	DHTKD1	NM_018706.6:c.583G>C:p.A195P	dominant	probably_damaging	deleterious	0	31	204750	2-@AMINOADIPIC 2-OXOADIPIC ACIDURIA; AMOXAD
2011D18932	F	EE	unknown		chr21:16337279-C/A	double het	NRIP1	NM_003489.3:c.3235G>T:p.V1079F	recessive	possibly_damaging	tolerated	55	24.3			rs140803495
2011D18932	F	EE	unknown		chr21:16338313-C/T	double het	NRIP1	NM_003489.3:c.2201G>A:p.R734K	recessive	benign	tolerated	55	11.72			rs147293713
2012D02049	M	epilepsy starting with FS 7 m.; mild MR	unknown		chr1:204913478-C/T	heterozygous	NFASC	NM_001005389.1:c.35C>T:p.A12V	dominant	benign	tolerated	0	17.96
2012D03294	M	EE	unknown		chr15:93536164-C/G	heterozygous	CHD2	NM_001271.3:c.3531C>G:p.I1177M	dominant	benign	deleterious	0	19.87	615369	EPILEPTIC ENCEPHALOPATHY, CHILDHOOD-ONSET; EEOC	unlikely	paternal allele
2012D04223	M	EE	unknown		chrX:48933105-GTC/-	hemizygous	WDR45	NM_007075.3:c.745_747delGAC:p.249_249del	X-linked dominant	NA	NA	0	NA	300894	NEURODEGENERATION WITH BRAIN IRON ACCUMULATION 5; NBIA5;;BETA-PROPELLER PROTEIN-ASSOCIATED NEURODEGENERATION; BPAN;;STATIC ENCEPHALOPATHY OF CHILDHOOD WITH NEURODEGENERATION IN ADULTHOOD;SENDA
2012D04710	M	EE	unknown		chr3:126748349-T/A	heterozygous	PLXNA1	NM_032242.2:c.4771T>A:p.S1614T	dominant	probably_damaging	tolerated	0	24.6
2012D06376		febrile epilepsy and psychomotor retardation a.o. 8m.	unknown		chr1:245019802--/A	heterozygous	HNRNPU	NM_004501.3:c.1810_1811insT:pV604fs	dominant	NA	NA	0	NA			likely pathogenic	de novo
2012D06376	F	febrile epilepsy and psychomotor retardation a.o. 8m.	unknown		chr16:72830652-C/T	heterozygous	ZFHX3	NM_006885.3:c.5929G>A:p.G1063R	dominant	possibly_damaging	NA	0	23
2012D09029	M	EE	unknown		chrX:41414858-G/A	hemizygous	CASK	NM_001126054.2:c.1768C>T:p.R584Ter	X-linked	NA	NA	0	42	300749	MENTAL RETARDATION AND MICROCEPHALY WITH PONTINE AND CEREBELLAR HYPOPLASIA;MICPCH;;MICPCH SYNDROME;;MENTAL RETARDATION, X-LINKED, SYNDROMIC, NAJM TYPE; MRXSNA	likely pathogenic	de novo
2012D09948	F	a.o. 2 yr: FS, since 4 yr stromy onset EE, mild developmentel delay	unknown		chr22:36690337-G/C	heterozygous	MYH9	NM_002473.4:c.3638C>G:p.A1213G	dominant	benign	tolerated	0	12.57	605249	SEBASTIAN SYNDROME; SBS;;SEBASTIAN PLATELET SYNDROME;;MACROTHROMBOCYTOPENIA WITH DISPERSED LEUKOCYTIC INCLUSIONS
2012D14133	M	EE	unknown		chr12:132466049-C/T	double het	EP400	NM_015409.4:c.1451C>T:p.P484L	recessive	NA	deleterious	16	26.4			rs199535412
2012D14133	M	EE	unknown		chr12:132511987-G/A	double het	EP400	NM_015409.4:c.5020G>A:p.V1674I	recessive	NA	tolerated	73	17.09			rs146849627
2012D14133	M	EE	unknown		chr16:28846668-C/T	heterozygous	ATXN2L	NM_007245.3:c.2633C>T:p.T878M	dominant	possibly_damaging	deleterious	0	27.8
2012D14133	M	EE	unknown		chr17:46136737-G/C	heterozygous	NFE2L1	NM_003204.2:c.2053G>C:p.D685H	dominant	probably_damaging	deleterious	0	26.3
2012D15685	F	EE	unknown		chr10:61946666-C/T	heterozygous	ANK3	NM_020987.3:c.1892G>A:p.G614D	dominant	probably_damaging	deleterious	0	33	615493	MENTAL RETARDATION, AUTOSOMAL RECESSIVE 37; MRT37
2012D15685	F	EE	unknown		chr17:39388862-T/C	heterozygous	KRTAP9-3	NM_031962.2:c.109T>C:p.C37R	dominant	NA	deleterious	0	10.19
2012D17010	M	EE	unknown		chr1:203672843-A/G	heterozygous	ATP2B4	NM_001001396.2:c.1001A>G:p.N334S	dominant	benign	tolerated	0	0.001
2012D17010	M	EE	unknown		chr2:27708242-T/A	heterozygous	IFT172	NM_015662.1:c.168A>T:p.K56N	dominant	probably_damaging	deleterious	0	27.1	615630	SHORT-RIB THORACIC DYSPLASIA 10 WITH OR WITHOUT POLYDACTYLY; SRTD10
2012D18490	F	EE	unknown		chrX:99662745-C/T	heterozygous	PCDH19	NM_001105243.1:c.851G>A:p.R284H	female het X	benign	deleterious	0	22.4	300088	EPILEPTIC ENCEPHALOPATHY, EARLY INFANTILE, 9; EIEE9;;EPILEPSY, FEMALE-RESTRICTED, WITH MENTAL RETARDATION; EFMR;;JUBERG-HELLMAN SYNDROME
2012D18530	M	EE	unknown		chr15:52664419-T/A	heterozygous	MYO5A	NM_000259.3:c.2719A>T:p.K907Ter	dominant	NA	NA	0	39	214450	GRISCELLI SYNDROME, TYPE 1; GS1;;GRISCELLI SYNDROME WITH NEUROLOGIC IMPAIRMENT;;PARTIAL ALBINISM AND PRIMARY NEUROLOGIC DISEASE WITHOUT HEMOPHAGOCYTICSYNDROME;;GRISCELLI SYNDROME, CUTANEOUS AND NEUROLOGIC TYPE
2012D18667	M	EE	unknown		chr12:52200880-A/T	heterozygous	SCN8A	NM_001177984.2:c.5487A>T:p.E1829D	dominant	probably_damaging	deleterious	0	24.4	614558	EPILEPTIC ENCEPHALOPATHY, EARLY INFANTILE, 13; EIEE13
2012D18667	M	EE	unknown		chr7:86541410-T/C	heterozygous	KIAA1324L	NM_152748.3:c.1646A>G:p.N476S	dominant	benign	tolerated	0	19.26
2012D20026	M	EE	unknown		chr20:62065193-A/G	heterozygous	KCNQ2	NM_004518.4:c.1087T>C:p.Y363H	dominant	probably_damaging(0.998)	tolerated(0.12)	0	24.8	613720	Epileptic encephalopathy, early infantile, 7	likely pathogenic	de novo
2012D20026	M	EE	unknown		chr3:126723726-A/G	heterozygous	PLXNA1	NM_032242.3:c.1620-2A>G (splice-acceptor)	dominant	NA	NA	0	22.5
2013D01837	M	EE	unknown		chr6:111628641-T/G	heterozygous	REV3L	NM_002912.3:c.9175A>C:p.S3059R	dominant	possibly_damaging	tolerated	0	24.9
2013D02329	M	EE	unknown		chr12:110236532-C/A	heterozygous	TRPV4	NM_001177431.1:c.937G>T:p.D300Y	dominant	probably_damaging	deleterious	0	31	613508	SODIUM SERUM LEVEL QUANTITATIVE TRAIT LOCUS 1; SSQTL1HYPONATREMIA, INCLUDED
2013D02329	M	EE	unknown		chr13:39454592-T/C	heterozygous	FREM2	NM_207361.4:c.9178T>C:p.S3060P	dominant	benign	tolerated	0	0.536	219000	Fraser syndrome (recessive)
2013D02329	M	EE	unknown		chr20:30689231-G/A	heterozygous	HCK	NM_001172129.1:c.1427G>A:p.R476H	dominant	benign	deleterious	0	25.1
2013D02329	M	EE	unknown		chr3:48602242-G/A	heterozygous	COL7A1	NM_033199.3:c.-1119C>T:p.P2931L	dominant	possibly_damaging	deleterious	0	23.9	131750	EPIDERMOLYSIS BULLOSA DYSTROPHICA, AUTOSOMAL DOMINANT; DDEB;;DYSTROPHIC EPIDERMOLYSIS BULLOSA, AUTOSOMAL DOMINANT;;EPIDERMOLYSIS BULLOSA DYSTROPHICA, COCKAYNE-TOURAINE TYPE; EBDCT;;EPIDERMOLYSIS BULLOSA DYSTROPHICA, PASINI TYPE;;ALBOPAPULOID DOMINAN /.../ROPHIC EPIDERMOLYSIS BULLOSA; EBDDEPIDERMOLYSIS BULLOSA DYSTROPHICA WITH SUBCORNEAL CLEAVAGE, INCLUDED;EBDSC, INCLUDED
2013D02329	M	EE	unknown		chr7:98522843-G/A	heterozygous	TRRAP	NM_003496.2:c.2932G>A:p.E978K	dominant	benign	tolerated	0	23.6
2013D03222	M	EE	unknown		chr16:2546606-G/A	double het	TBC1D24	NM_001199107.1:c.457G>A:p.E153K	recessive	probably_damaging	deleterious(0.05)	10	26.2	615338	EPILEPTIC ENCEPHALOPATHY, EARLY INFANTILE, 16; EIEE16	rs376712059 (in combination presumed pathogenic)
2013D03222	M	EE	unknown		chr16:2548263-T/-	double het	TBC1D24	NM_001199107:.1c.1008delT:p.H336fs	recessive	NA	NA	7	NA	615338	EPILEPTIC ENCEPHALOPATHY, EARLY INFANTILE, 16; EIEE16	rs398122967 (known pathogenic)
2013D03222	M	EE	unknown		chr17:73747070-G/C	heterozygous	ITGB4	NM_000213.3:c.3671G>C:p.G1224A	dominant	probably_damaging	deleterious	0	27.5	226730	EPIDERMOLYSIS BULLOSA JUNCTIONALIS WITH PYLORIC ATRESIA;;EPIDERMOLYSIS BULLOSA, JUNCTIONAL, WITH PYLORIC ATRESIA;;JUNCTIONAL EPIDERMOLYSIS BULLOSA WITH PYLORIC ATRESIA;;JEB-PA;;EPIDERMOLYSIS BULLOSA, JUNCTIONAL, WITH PYLORIC ATRESIA AND APLASIACUTIS /.../NITA;;EB-PA-ACC;;CARMI SYNDROME;;APLASIA CUTIS CONGENITA WITH GASTROINTESTINAL ATRESIA
2013D03600	M	EE	unknown		chr11:57188807-G/T	heterozygous	SLC43A3	NM_014096.3:c.401C>A:p.T134N	dominant	benign	deleterious	0	16.66
2013D03600	M	EE	unknown		chr12:111757942-C/A	heterozygous	CUX2	NM_015267.3:c.2129C>A:p.A710E	dominant	possibly_damaging	deleterious	0	25.2
2013D03600	M	EE	unknown		chr5:14504609-A/C	heterozygous	TRIO	NM_007118.2:c.8519A>C:p.E2840A	dominant	NA	deleterious	0	25
2013D05268	M	EE	unknown		chr15:90446570-T/A	heterozygous	C15orf38-AP3S2	NM_182616.2:c.550A>T:p.N184Y	dominant	probably_damaging	deleterious	0	31
2013D06259	M	EE	unknown		chr14:67462897-C/T	homozygous	GPHN	ENST00000543237:p.R322W	recessive	NA	NA	0	20.8	615501	MOLYBDENUM COFACTOR DEFICIENCY, COMPLEMENTATION GROUP C; MOCODC	rs540226280
2013D06259	M	EE	unknown		chr5:45262658-A/T	heterozygous	HCN1	NM_021072.3:c.2038T>A:p.S680T	dominant	benign	tolerated	0	16.38	615871	EPILEPTIC ENCEPHALOPATHY, EARLY INFANTILE, 24; EIEE24	unlikely	inherited
2013D06893	M	EE	unknown		chr17:48753430-G/A	heterozygous	ABCC3	NM_003786.3:c.3046G>A:p.A1016T	dominant	probably_damaging	deleterious	0	26
2013D07774	M	EE	unknown		chr12:110226369-C/T	heterozygous	TRPV4	NM_001177431.1:c.1942G>A:p.D575N	dominant	probably_damaging	deleterious	0	34	613508	SODIUM SERUM LEVEL QUANTITATIVE TRAIT LOCUS 1; SSQTL1HYPONATREMIA, INCLUDED
2013D07774	M	EE	unknown		chr17:40277901-T/C	heterozygous	RAB5C	NM_001252039.1:c.650A>G:p.K184R	dominant	benign	tolerated	0	16.48
2013D17476	M	Doose	unknown		chr16:72992093-G/A	heterozygous	ZFHX3	NM_006885.3:c.1952C>T:p.S651F	dominant	possibly_damaging	NA	0	23.3
395M	F	onset 12 months: frequent status epilepticus; epilepsia partialis continua; MRI ; development severe delay, hypotonia	yes	brother with epilepsy	chr11:129802008-C/A	heterozygous	PRDM10	NM_199438.1:c.1018G>T:p.D340Y	dominant	benign	deleterious	0	32
395M	F	onset 12 months: frequent status epilepticus; epilepsia partialis continua; MRI ; development severe delay, hypotonia	yes	brother with epilepsy	chr15:89861968-G/A	homozygous	POLG	NM_001126131.1:c.3286C>T:p.R1096C	recessive	probably_damaging	deleterious	2	34	256000	LEIGH SYNDROME; LS;;NECROTIZING ENCEPHALOPATHY, INFANTILE SUBACUTE, OF LEIGH; SNELEIGH SYNDROME DUE TO MITOCHONDRIAL COMPLEX I DEFICIENCY, INCLUDED;;LEIGH SYNDROME DUE TO MITOCHONDRIAL COMPLEX II DEFICIENCY, INCLUDED;;LEIGH SYNDROME DUE TO MITOCHOND /.../OMPLEX III DEFICIENCY, INCLUDED;;LEIGH SYNDROME DUE TO MITOCHONDRIAL COMPLEX IV DEFICIENCY, INCLUDED;;LEIGH SYNDROME DUE TO MITOCHONDRIAL COMPLE…	rs201732356, likely pathogenic	inherited from het parents; match with phenotype
538P	F	onset 14 months; MRI normal; development normal / consanguineous	yes		chr11:35276309-G/A	heterozygous	SLC1A2	ENST00000464522:p.T89I	dominant	NA	NA	0	6.295
D02/1113	F	MR, epilepsy (febrile at start), behavioural problems	unknown		chr3:132172172-A/G	heterozygous	DNAJC13	NM_015268.3:c.568A>G:p.I190V	dominant	benign	tolerated	0	11.94
D02/1667	F	EE	unknown		chr1:149902384-T/C	heterozygous	MTMR11	NM_181873.3:c.1304A>G:p.N435S	dominant	benign	tolerated	0	0.001
D02/1667	F	EE	unknown		chr14:74061900-A/G	heterozygous	ACOT4	NM_152331.3:c.808A>G:p.S270G	dominant	benign	tolerated	0	0.03
D02/1924	M	dravet-like	unknown	affected brother	chr13:39264803-A/G	heterozygous	FREM2	NM_207361.4:c.3322A>G:p.I1108V	dominant	benign	tolerated	0	1.212	219000	Fraser syndrome (recessive)
D02/1924	M	dravet-like	unknown	affected brother	chrX:47084017-G/A	hemizygous	CDK16	NM_001170460.1:c.559G>A:p.D187N	X-linked	probably_damaging	deleterious	0	25.7
D02/2287	M	LGS	unknown		chr6:30123503-C/T	heterozygous	TRIM10	NM_006778.3:c.928+1G>A (splice-donor)	dominant	NA	NA	0	24.6
D03/1263	M	therapy resistant absence epilepsy and learning problems	unknown		chr10:61819578-G/C	heterozygous	ANK3	NM_001149.3:c.2345C>G:p.P782R	dominant	NA	NA	0	12.09	615493	MENTAL RETARDATION, AUTOSOMAL RECESSIVE 37; MRT37
D03/1263	M	therapy resistant absence epilepsy and learning problems	unknown		chr11:75280033-G/C	heterozygous	SERPINH1	NM_001207014.1:c.771G>C:p.E257D	dominant	benign	tolerated	0	22.2	613848	OSTEOGENESIS IMPERFECTA, TYPE X; OI10;;OI, TYPE X
D03/4526	M	Dravet	unknown		chr11:134175014-A/-	heterozygous	GLB1L3	ENST00000389887:p.A294fs	dominant	NA	NA	0	NA
D03/4526	M	Dravet	unknown		chr16:69334795-G/T	heterozygous	SNTB2	NM_006750.3:c.1591G>T:p.A531S	dominant	possibly_damaging	deleterious	0	28.9
D04/1316	M	Rett/pitt-hopkins like, EE	unknown		chr11:134183917-GA/-	heterozygous	GLB1L3	NM_001080407.2:c.1663_1664delGA:p.E555fs	dominant	NA	NA	0	NA			unlikely	maternal allele
D04/1316	M	Rett/pitt-hopkins like, EE	unknown		chrX:135593768-G/A	hemizygous	HTATSF1	NM_001163280.1:c.1864G>A:p.E622K	X-linked both	NA	deleterious	0	21.8			rs746227981
D04/2218	F	first West, later LGS	unknown		chr14:102453836-G/A	heterozygous	DYNC1H1	NM_001376.4:c.2585G>A:p.R862H	dominant	benign	tolerated	0	23.3	614563	MENTAL RETARDATION, AUTOSOMAL DOMINANT 13; MRD13;;MENTAL RETARDATION, AUTOSOMAL DOMINANT, 13, WITH NEURONAL MIGRATIONDEFECTS	unlikely	maternal allele
D04/2218	F	first West, later LGS	unknown		chr20:30672271-G/T	heterozygous	HCK	NM_001172129.1:c.697G>T:p.A233S	dominant	probably_damaging	tolerated	0	24.4
D04/2417	M	Doose	unknown		chr9:131339539-C/T	heterozygous	SPTAN1	NM_001130438.2:c.917C>T:p.A306V	dominant	probably_damaging	tolerated	0	25.7	613477	EPILEPTIC ENCEPHALOPATHY, EARLY INFANTILE, 5; EIEE5
D04/2814	F	multifocal febrile epilepsy, a.o.3 yr, mild mr	unknown		chr2:212426649-G/C	heterozygous	ERBB4	NM_001042599.1:c.2466C>G:p.N822K	dominant	benign	deleterious	0	23.9	615515	AMYOTROPHIC LATERAL SCLEROSIS 19; ALS19
D04/2814	F	multifocal febrile epilepsy, a.o.3 yr, mild mr	unknown		chr3:132241748-A/G	heterozygous	DNAJC13	NM_015268.3:c.5750A>G:p.H1917R	dominant	benign	tolerated	0	16.23
D04/2814	F	multifocal febrile epilepsy, a.o.3 yr, mild mr	unknown		chr5:140603539-G/-	heterozygous	PCDHB14	NM_018934.2:c.462delG:p.M154fs	dominant	NA	NA	0	NA
D04/3848	F	therapy resistant epilepsy with developmental delay	unknown		chr10:62149232-G/A	heterozygous	ANK3	NM_020987.3:c.65C>T:p.P22L	dominant	benign	tolerated	0	15.85	615493	MENTAL RETARDATION, AUTOSOMAL RECESSIVE 37; MRT37
D04/3848	F	therapy resistant epilepsy with developmental delay	unknown		chr20:18375448--/A	heterozygous	DZANK1	ENST00000329494:p.K558fs	dominant	NA	NA	0	NA			some transcripts only
D04/3848	F	therapy resistant epilepsy with developmental delay	unknown		chr22:50752290-T/C	heterozygous	DENND6B	NM_001001794.2:c.1156A>G:p.T386A	dominant	benign	deleterious	0	17.92
D04/4014	M	West syndrome and developmental delay	unknown		chr14:32902884-C/A	heterozygous	AKAP6	NM_004274.4:c.185C>A:p.A62D	dominant	probably_damaging	deleterious	0	28.7
D92/0067	M	EE	unknown		chr10:61844435-C/G	heterozygous	ANK3	NM_001149.3:c.1401G>C:p.M467I	dominant	possibly_damaging	deleterious	0	26.8	615493	MENTAL RETARDATION, AUTOSOMAL RECESSIVE 37; MRT37
D92/0067	M	EE	unknown		chr20:31022302-G/A	heterozygous	ASXL1	NM_015338.5:c.1787G>A:p.R596Q	dominant	probably_damaging	deleterious	0	33
D92/0067	M	EE	unknown		chr3:4825550-A/T	heterozygous	ITPR1	NM_002222.5:c.6372A>T:p.Q2124H	dominant	benign	tolerated	0	0.47	117360	SPINOCEREBELLAR ATAXIA 29; SCA29;;CEREBELLAR ATAXIA, CONGENITAL NONPROGRESSIVE, AUTOSOMAL DOMINANT;CNPCA;;CEREBELLAR VERMIS APLASIA;;APLASIA OF CEREBELLAR VERMIS; ACV
D98/1222	F	Doose	unknown		chr1:203689849-C/T	heterozygous	ATP2B4	NM_001001396.2:c.2579C>T:p.T860I	dominant	possibly_damaging	tolerated	0	23.2
EG1661	M	EOEE and severe ID	yes		chr14:91744409-C/T	double het	CCDC88C	NM_001080414.3:c.4915G>A:p.G1639R	recessive	benign	deleterious	7	20.6	236600	HYDROCEPHALUS, NONSYNDROMIC, AUTOSOMAL RECESSIVE 1; HYC1;;HYDROCEPHALY;;VENTRICULOMEGALY	rs534341600
EG1661	M	EOEE and severe ID	yes		chr14:91787639-T/C	double het	CCDC88C	NM_001080414.3:c.1352A>G:p.K451R	recessive	possibly_damaging	deleterious	1	28.8	236600	HYDROCEPHALUS, NONSYNDROMIC, AUTOSOMAL RECESSIVE 1; HYC1;;HYDROCEPHALY;;VENTRICULOMEGALY	rs757767641
EG1661	M	EOEE and severe ID	yes		chr9:140005234-C/T	heterozygous	DPP7	NM_013379.2:c.1345G>A:p.A449T	dominant	benign	tolerated	0	16.85
EG1761	F	EOEE and severe ID	yes		chr11:99942539-T/C	heterozygous	CNTN5	NM_001243271.1:c.1402T>C:p.Y394H	dominant	probably_damaging	deleterious	0	26.9			unlikely	inherited
EG1761	F	EOEE and severe ID	yes		chr6:5369270-C/T	double het	FARS2	NM_006567.3:c.467C>T:p.T156M	recessive	probably_damaging	tolerated	10	27.3	614946	COMBINED OXIDATIVE PHOSPHORYLATION DEFICIENCY 14; COXPD14	rs146988468, likely pathogenic	compound het
EG1761	F	EOEE and severe ID	yes		chr6:5545412-G/A	double het	FARS2	NM_006567.3:c.905-1G>A (splice-acceptor)	recessive	NA	NA	0	24.9	614946	COMBINED OXIDATIVE PHOSPHORYLATION DEFICIENCY 14; COXPD14	likely pathogenic	compound het
EG1785	M	febrile status 18 m., afebrile tonic seizures, febrile GTCS, suspicion of ESES, stagnation of development	yes		chr22:46930133-G/A	homozygous	CELSR1	NM_014246.1:c.2935C>T:p.L979F	dominant	probably_damaging	deleterious	0	23.1	182940	NEURAL TUBE DEFECTS, SUSCEPTIBILITY TO; NTDSPINA BIFIDA, INCLUDED		inherited from het parents
EG1843	M	EOEE and severe ID	yes		chr14:50122404-G/A	heterozygous	POLE2	NM_001197330.1:c.835C>T:p.R279C	dominant	possibly_damaging	deleterious	0	26
EG1969	M	EE	unknown	affected brothers	chr19:33617584-G/C	heterozygous	GPATCH1	NM_018025.2:c.2710G>C:p.D904H	dominant	NA	deleterious	0	23.2			unlikely	inherited
EG1969	M	EE	unknown	affected brothers	chr5:159520456-C/T	heterozygous	PWWP2A	NM_001267035.1:c.1201G>A:p.V401I	dominant	benign	tolerated	0	0.935
EP1074	F	EE	unknown	yes?	chr10:62149232-G/A	heterozygous	ANK3	NM_020987.3:c.65C>T:p.P22L	dominant	benign	tolerated	0	15.85	615493	MENTAL RETARDATION, AUTOSOMAL RECESSIVE 37; MRT37
EP1422	F	EE	unknown		chr20:30667612-A/G	heterozygous	HCK	NM_001172129.1:c.401A>G:p.E134G	dominant	probably_damaging	deleterious	0	31
EP1427	M	EE	unknown		chr22:36689461-C/T	heterozygous	MYH9	NM_002473.4:c.4009G>A:p.E1337K	dominant	possibly_damaging	deleterious	0	34	605249	SEBASTIAN SYNDROME; SBS;;SEBASTIAN PLATELET SYNDROME;;MACROTHROMBOCYTOPENIA WITH DISPERSED LEUKOCYTIC INCLUSIONS
EP1476	F	EE	unknown		chr13:39265281-A/G	heterozygous	FREM2	NM_207361.4:c.3800A>G:p.H1267R	dominant	probably_damaging	tolerated	0	22.7	219000	Fraser syndrome (recessive)
EP1954	M	EE	unknown		chr21:33043960-T/C	heterozygous	SCAF4	NM_001145444.1:c.3151A>G:p.R1051G	dominant?/recessive?	NA	deleterious	0	23.4
EP1632	M	EE	unknown		chr22:46762377-G/C	heterozygous	CELSR1	NM_014246.1:c.8206C>G:p.R2736G	dominant	possibly_damaging	tolerated	0	24.2	182940	NEURAL TUBE DEFECTS, SUSCEPTIBILITY TO; NTDSPINA BIFIDA, INCLUDED
EP1686	F	EE	unknown		chr13:46718646-C/T	heterozygous	LCP1	NM_002298.4:c.1184G>A:p.R395K	dominant	benign	tolerated	0	24
EP1690	F	EE	unknown		chr19:12979924-C/G	heterozygous	MAST1	NM_014975.2:c.2818C>G:p.R940G	dominant	possibly_damaging	tolerated	0	25.5
EP1718	M	EE	yes		chr10:61830767-T/C	heterozygous	ANK3	NM_020987.3:c.9872A>G:p.D3291G	dominant	probably_damaging	deleterious	0	25.1	615493	MENTAL RETARDATION, AUTOSOMAL RECESSIVE 37; MRT37
EP1718	M	EE	yes		chr11:118344434-G/A	heterozygous	KMT2A	NM_001197104.1:c.2560G>A:p.A854T	dominant	benign	tolerated	0	12.08
EP1718	M	EE	yes		chr12:110252222-TCT/-	heterozygous	TRPV4	NM_001177431.1:c.275_277delAGA: p.126_127del	dominant	NA	NA	0	NA	613508	SODIUM SERUM LEVEL QUANTITATIVE TRAIT LOCUS 1; SSQTL1HYPONATREMIA, INCLUDED	unlikely	present in both parents
EP1718	M	EE	yes		chr20:45867667-C/T	heterozygous	ZMYND8	NM_183047.1:c.2500G>A:p.V834M	dominant	probably_damaging	deleterious	0	27.2			unlikely	maternal allele; not in affected sister
EP1718	M	EE	yes		chr9:140056657-C/T	homozygous	GRIN1	NM_000832.5:c.1666C>T:p.Q556Ter	dominant	NA	NA	0	39	614254	MENTAL RETARDATION, AUTOSOMAL DOMINANT 8; MRD8	likely pathogenic	inherited from het parents
EP1731	M	EE	unknown	yes?	chr16:28835808-C/G	heterozygous	ATXN2L	ENST00000568266:p.R22G	dominant	NA	tolerated	0	15.02			unlikely	paternal allele
EP1770	M	EE	unknown		chr13:39264201-A/T	heterozygous	FREM2	NM_207361.4:c.2720A>T:p.D907V	dominant	benign	deleterious	0	15.12	219000	Fraser syndrome (recessive)
EP1770	M	EE	unknown		chr2:227942762-T/C	heterozygous	COL4A4	NM_000092.4:c.1835A>G:p.K612R	dominant	benign	tolerated	0	1.761	203780	Alport syndrome, autosomal recessive
EP1770	M	EE	unknown		chr22:30416670-G/C	heterozygous	MTMR3	NM_021090.3:c.3022G>C:p.D1008H	dominant	probably_damaging	deleterious	0	25.7
EP1771	M	EE	unknown		chr18:72997418-A/T	heterozygous	TSHZ1	NM_001308210.1:c.56A>T:p.E19V	dominant	NA	NA	0	14.18	607842	AURAL ATRESIA, CONGENITAL; CAA;;AURAL ATRESIA, CONGENITAL, WITH HYPOSMIA
EP1781	F	EE	unknown		chr2:166894330-A/C	heterozygous	SCN1A	NM_001165963.1:c.2902T>G:p.C968G	dominant	probably_damaging	deleterious	0	25	607208	EPILEPTIC ENCEPHALOPATHY, EARLY INFANTILE, 6; EIEE6;;DRAVET SYNDROME;;SEVERE MYOCLONIC EPILEPSY OF INFANCY; SMEI	likely pathogenic	de novo
EP1781	F	EE	unknown		chr5:167919700-A/G	heterozygous	RARS	NM_002887.3:c.217A>G:p.M73V	dominant	benign	tolerated	0	12.96	616140	LEUKODYSTROPHY, HYPOMYELINATING, 9; HLD9
EP1789	F	EE	unknown		chr2:166245309-C/T	heterozygous	SCN2A	NM_001040142.1:c.4993C>T:p.L1665F	dominant	probably_damaging	deleterious	0	26.2	613721	EPILEPTIC ENCEPHALOPATHY, EARLY INFANTILE, 11; EIEE11	likely pathogenic	de novo
EP1789	F	EE	unknown		chr9:131337598-A/G	heterozygous	SPTAN1	NM_001130438.2:c.625A>G:p.N209D	dominant	possibly_damaging	tolerated	0	25	613477	EPILEPTIC ENCEPHALOPATHY, EARLY INFANTILE, 5; EIEE5
EP1791	F	EE	unknown		chr7:128488617-C/G	heterozygous	FLNC	NM_001127487.1:c.4583C>G:p.P1528R	dominant	probably_damaging	tolerated	0	23.9	609524	MYOPATHY, MYOFIBRILLAR, 5; MFM5;;MYOPATHY, MYOFIBRILLAR, FILAMIN C-RELATED;;FILAMINOPATHY, AUTOSOMAL DOMINANT
EP1791	F	EE	unknown		chrX:70626493-A/G	heterozygous	TAF1	NM_004606.3:c.4064A>G:p.D1355G	X-linked	possibly_damaging	deleterious	0	28.9	314250	DYSTONIA 3, TORSION, X-LINKED; DYT3;;DYSTONIA-PARKINSONISM, X-LINKED; XDP;;TORSION DYSTONIA-PARKINSONISM, FILIPINO TYPE
EP1850	F	EE	unknown		chr3:9982648-G/A	homozygous	CRELD1	NM_015513.3:c.575G>A:p.C192Y	recessive	probably_damaging	deleterious	22	28.2	606217	ATRIOVENTRICULAR SEPTAL DEFECT, SUSCEPTIBILITY TO, 2; AVSD2ATRIOVENTRICULAR SEPTAL DEFECT, PARTIAL, WITH HETEROTAXY SYNDROME,INCLUDED	rs201866563
EP1851	M	EE	unknown		chr1:229771715-T/C	heterozygous	URB2	NM_014777.2:c.1355T>C:p.L452P	dominant	probably_damaging	deleterious	0	24
EP1851	M	EE	unknown		chr9:140007438-G/T	heterozygous	DPP7	NM_013379.2:c.837C>A:p.D279E	dominant	benign	tolerated	0	13.57
EP1852	M	EE	unknown		chr20:47990498-G/T	heterozygous	KCNB1	NM_004975.2:c.1599C>A:p.Y533Ter	dominant	NA	NA	0	37	616056	EPILEPTIC ENCEPHALOPATHY, EARLY INFANTILE, 26; EIEE26
EP1853	M	EE	unknown		chr3:119545639-G/A	heterozygous	GSK3B	NM_001146156.1:c.1259C>T:p.T420I	dominant	NA	deleterious	0	23.8
EP1853	M	EE	unknown		chr3:48613168-C/T	heterozygous	COL7A1	NM_000094.3:c.5870G>A:p.R1957Q	dominant	NA	tolerated	0	24	131750	EPIDERMOLYSIS BULLOSA DYSTROPHICA, AUTOSOMAL DOMINANT; DDEB;;DYSTROPHIC EPIDERMOLYSIS BULLOSA, AUTOSOMAL DOMINANT;;EPIDERMOLYSIS BULLOSA DYSTROPHICA, COCKAYNE-TOURAINE TYPE; EBDCT;;EPIDERMOLYSIS BULLOSA DYSTROPHICA, PASINI TYPE;;ALBOPAPULOID DOMINAN /.../ROPHIC EPIDERMOLYSIS BULLOSA; EBDDEPIDERMOLYSIS BULLOSA DYSTROPHICA WITH SUBCORNEAL CLEAVAGE, INCLUDED;EBDSC, INCLUDED
EP1853	M	EE	unknown		chrX:18593567-G/C	homozygous	CDKL5	NM_003159.2:c.239G>C:p.R80P	X-linked recessive	probably damaging	deleterious	0	33	300672	EPILEPTIC ENCEPHALOPATHY, EARLY INFANTILE, 2; EIEE2;;INFANTILE SPASM SYNDROME, X-LINKED 2; ISSX2
EP1858	F	EE	unknown		chr12:52200207-T/C	heterozygous	SCN8A	NM_001177984.2:c.4814T>C:p.M1605T	dominant	possibly_damaging	deleterious	0	23.9	614558	EPILEPTIC ENCEPHALOPATHY, EARLY INFANTILE, 13; EIEE13
EP1861	M	EE	unknown		chr18:9254601-A/G	heterozygous	ANKRD12	NM_001083625.2:c.1267A>G:p.I423V	dominant	benign	tolerated	0	0.001
EP1861	M	EE	unknown		chr3:113379954-A/G	heterozygous	KIAA2018	NM_001009899.2:c.575T>C:p.L192P	dominant	probably_damaging	deleterious	0	25
EP1861	M	EE	unknown		chr5:168244440-C/T	heterozygous	SLIT3	NM_001271946.1:c.658G>A:p.D220N	dominant	probably_damaging	tolerated	0	29.9
EP1864	F	EE	unknown		chr10:64005799-C/A	homozygous	RTKN2	NM_145307.2:c.275G>T:p.S92I	dominant	benign	tolerated	0	15.22
EP1864	F	EE	unknown		chr14:102500518-A/G	heterozygous	DYNC1H1	NM_001376.4:c.10619A>G:p.N3540S	dominant	benign	tolerated	0	14.32	614563	MENTAL RETARDATION, AUTOSOMAL DOMINANT 13; MRD13;;MENTAL RETARDATION, AUTOSOMAL DOMINANT, 13, WITH NEURONAL MIGRATIONDEFECTS
EP1864	F	EE	unknown		chr16:28835806-G/T	heterozygous	ATXN2L	ENST00000568266:p.R21L	dominant	NA	NA	0	14.5
EP1864	F	EE	unknown		chr5:140594520-C/G	heterozygous	PCDHB13	NM_018933.2:c.825C>G:p.N275K	dominant	possibly_damaging	deleterious	0	24.9
EP1867	M	EE	unknown		chr11:33308201-A/C	heterozygous	HIPK3	NM_001048200.2:c.241A>C:p.S81R	dominant	benign	tolerated	0	9.952
EP1867	M	EE	unknown		chr5:167933115-A/G	heterozygous	RARS	NM_002887.3:c.1147A>G:p.T383A	dominant	probably_damaging	deleterious	0	28.2	616140	LEUKODYSTROPHY, HYPOMYELINATING, 9; HLD9
EP1869	M	EE	unknown		chr1:229771255-G/A	heterozygous	URB2	NM_014777.2:c.895G>A:p.V299I	dominant	probably_damaging	deleterious	0	24.2			unlikely	maternal allele
EP1892	F	EE	unknown		chr1:203669420-G/A	heterozygous	ATP2B4	NM_001001396.2:c.736G>A:p.V246I	dominant	probably_damaging	tolerated	0	24.4
EP1944	F	EE	unknown		chr19:6732307-CTC/-	heterozygous	GPR108	NM_001080452.1:c.1090_1092delGAGl:p.364_364del	dominant	NA	NA	0	NA
EP1958	F	EE	unknown		chr1:54474728-G/C	heterozygous	LDLRAD1	NM_001010978.3:c.545C>G:p.P143R	dominant	probably_damaging	deleterious	0	24.5
EP1958	F	EE	unknown		chr11:121491942-C/T	heterozygous	SORL1	NM_003105.5:c.6059C>T:p.T2020I	dominant	benign	tolerated	0	19.08	104300	ALZHEIMER DISEASE; AD;;PRESENILE AND SENILE DEMENTIAALZHEIMER DISEASE, FAMILIAL, 1, INCLUDED; AD1, INCLUDED;;ALZHEIMER DISEASE, EARLY-ONSET, WITH CEREBRAL AMYLOID ANGIOPATHY,INCLUDED;;ALZHEIMER DISEASE, PROTECTION AGAINST, INCLUDED
EP1958	F	EE	unknown		chr7:98608860-G/T	heterozygous	TRRAP	NM_003496.2:c.10995G>T:p.E3665D	dominant	benign	tolerated	0	16.91
EP1961	F	EE	unknown		chr16:67979061-C/A	heterozygous	SLC12A4	NM_001145963.1:c.3077G>T:p.R1034L	dominant?/recessive?	benign	deleterious	0	26.8
EP1961	F	EE	unknown		chrX:53278050-C/T	heterozygous	IQSEC2	NM_001111125.2:c.2312G>A:p.G771D	X-linked recessive	probably_damaging	deleterious	0	29.1	309530	Mental retardation, X-linked 1	likely pathogenic	de novo
EP2042	M	EE	unknown	yes?	chr8:42693380-G/A	heterozygous	THAP1	NM_018105.2:c.367C>T:p.L123F	dominant	probably_damaging	tolerated	0	23.6	602629	DYSTONIA 6, TORSION; DYT6;;TORSION DYSTONIA, ADULT-ONSET, MIXED TYPE
EP2086	M	EE	unknown	yes?	chr1:34082527-A/G	heterozygous	CSMD2	NM_052896.3:c.5875T>C:p.Y1999H	dominant	possibly_damaging	tolerated	0	25.8
EP2086	M	EE	unknown	yes?	chr18:9258211-A/G	heterozygous	ANKRD12	NM_001083625.2:c.4877A>G:p.D1626G	dominant	benign	deleterious	0	23.3
EP2103	M	EE	yes		chr1:149901041-C/A	heterozygous	MTMR11	NM_001145862.1:c.2110G>T:p.A704S	dominant	benign	deleterious	0	19.16
EP2103	M	EE	yes		chr4:99064223-G/A	heterozygous	STPG2	NM_174952.2:c.79C>T:p.Q27Ter	dominant	NA	NA	0	37
EP2104	M	EE	unknown		chr12:6709820-A/T	heterozygous	CHD4	NM_001273.2:c.943T>A:p.L308I	dominant	possibly_damaging	tolerated	0	22.9
EP2104	M	EE	unknown		chr2:166245747-C/G	heterozygous	SCN2A	NM_001040142.1:c.5431C>G:p.Q1811E	dominant	probably_damaging	deleterious	0	24.5	613721	EPILEPTIC ENCEPHALOPATHY, EARLY INFANTILE, 11; EIEE11	likely pathogenic	de novo
EP2105	M	EE	yes		chr20:45978627-A/G	heterozygous	ZMYND8	NM_001281772.2:c.7T>C:p.S3P	dominant	NA	NA	0	15.45			unlikely	maternal allele
EP2105	M	EE	yes		chr3:48631894-C/A	heterozygous	COL7A1	NM_000094.3:c.173G>T:p.R58L	dominant	NA	deleterious	0	24.9	131750	EPIDERMOLYSIS BULLOSA DYSTROPHICA, AUTOSOMAL DOMINANT; DDEB;;DYSTROPHIC EPIDERMOLYSIS BULLOSA, AUTOSOMAL DOMINANT;;EPIDERMOLYSIS BULLOSA DYSTROPHICA, COCKAYNE-TOURAINE TYPE; EBDCT;;EPIDERMOLYSIS BULLOSA DYSTROPHICA, PASINI TYPE;;ALBOPAPULOID DOMINAN /.../ROPHIC EPIDERMOLYSIS BULLOSA; EBDDEPIDERMOLYSIS BULLOSA DYSTROPHICA WITH SUBCORNEAL CLEAVAGE, INCLUDED;EBDSC, INCLUDED
EP2106	F	EE	yes		chr11:129775550-C/A	heterozygous	PRDM10	NM_199439.1:c.2851G>T:p.V951L	dominant	benign	deleterious	0	26.9
EP2106	F	EE	yes		chr2:149247523-A/C	heterozygous	MBD5	NM_018328.4:c.3623A>C:p.N1208T	dominant	NA	tolerated	0	14.59	156200	MENTAL RETARDATION, AUTOSOMAL DOMINANT 1; MRD1CHROMOSOME 2q23.1 DELETION SYNDROME, INCLUDED	unlikely	paternal allele
EP2110	M	EE	yes		chr7:128486418-G/A	heterozygous	FLNC	NM_001127487.1:c.4028G>A:p.G1343D	dominant	benign	tolerated	0	13.03	609524	MYOPATHY, MYOFIBRILLAR, 5; MFM5;;MYOPATHY, MYOFIBRILLAR, FILAMIN C-RELATED;;FILAMINOPATHY, AUTOSOMAL DOMINANT
EP2110	M	EE	yes		chrX:110980081-T/C	hemizygous	ALG13	NM_001099922.2:c.2669T>C:p.V890A	X-linked both	benign	tolerated	0	17.59	300884	CONGENITAL DISORDER OF GLYCOSYLATION, TYPE Is; CDG1S;;CDG Is; CDGIs	unlikely	maternal allele
EP2113	M	EE	yes		chr17:80042475-G/A	heterozygous	FASN	NM_004104.4:c.4682C>T:p.A1561V	dominant	benign	tolerated	0	7.225
EP2113	M	EE	yes		chr20:45891103-GAG/-	heterozygous	ZMYND8	NM_012408.3:c.1547_1549delCTC:p.516_517del	dominant	NA	NA	0	NA			unlikely	maternal allele
EP2120	M	EE	unknown		chr16:20634814-C/G	heterozygous	ACSM1	NM_052956.2:c.1728G>C:p.Q576H	dominant	probably_damaging	deleterious	0	23.1
EP2120	M	EE	unknown		chr19:13423524-G/A	heterozygous	CACNA1A	NM_001127221.1:c.1630C>T:p.R544W	dominant	probably_damaging	deleterious	0	32	141500	Migraine, familial hemiplegic, 1, with progressive cerebellar ataxia	unlikely	maternal allele
EP2129	M	EE	yes		chr1:46476606-C/A	homozygous	MAST2	NM_015112.2:c.1183C>A:p.Q395K	recessive	possibly_damaging	tolerated	1	24.1			rs531842224
EP2201	F	EE	unknown		chr16:56226265-G/A	heterozygous	GNAO1	NM_020988.2:c.118G>A:p.G40R	dominant	probably_damaging	deleterious	0	28	615473	EPILEPTIC ENCEPHALOPATHY, EARLY INFANTILE, 17; EIEE17	likely pathogenic	de novo
EP2201	F	EE	unknown		chr6:111689143-G/T	heterozygous	REV3L	NM_002912.3:c.5848C>A:p.R1950S	dominant	probably_damaging	deleterious	0	27.9
EP2201	F	EE	unknown		chr8:104898133-C/A	heterozygous	RIMS2	NM_014677.3:c.730C>A:p.P244T	dominant	probably_damaging	tolerated	0	24.2
EP2217	M	EE	unknown		chr1:12919867-T/C	heterozygous	PRAMEF2	NM_023014.1:c.607T>C:p.Y203H	recessive	benign	tolerated	0	0.004
EP2222	M	EE	unknown		chr16:56370686-A/T	heterozygous	GNAO1	NM_020988.2:c.637A>T:p.I213F	dominant	possibly_damaging	deleterious	0	27.7	615473	EPILEPTIC ENCEPHALOPATHY, EARLY INFANTILE, 17; EIEE17
EP2232	F	EE	unknown	yes?	chr10:99667814-T/C	heterozygous	CRTAC1	NM_018058.5:c.806A>G:p.H269R	dominant	benign	tolerated	0	4.864
EP2232	F	EE	unknown	yes?	chr17:80039539-G/A	heterozygous	FASN	NM_004104.4:c.6344C>T:p.A2115V	dominant	benign	tolerated	0	8.62
EP2232	F	EE	unknown	yes?	chr8:53092750-C/T	heterozygous	ST18	NM_014682.2:c.209G>A:p.C70Y	dominant	benign	tolerated	0	11.79
EP2514	M	EE	unknown		chr1:158606453-A/T	double het	SPTA1	NM_003126.2:c.5288T>A:p.V1763E	recessive	benign	tolerated	0	14.72	266140	PYROPOIKILOCYTOSIS, HEREDITARY; HPP
EP2514	M	EE	unknown		chr1:158609724-T/A	double het	SPTA1	NM_003126.2:c.4811A>T:p.N1604I	recessive	possibly_damaging	deleterious	0	25.3	266140	PYROPOIKILOCYTOSIS, HEREDITARY; HPP
EP2514	M	EE	unknown		chr2:166850704-T/C	heterozygous	SCN1A	NM_001165963.1:c.4804A>G:p.I1602V	dominant	benign	tolerated	0	11.96	607208	EPILEPTIC ENCEPHALOPATHY, EARLY INFANTILE, 6; EIEE6;;DRAVET SYNDROME;;SEVERE MYOCLONIC EPILEPSY OF INFANCY; SMEI	unlikely	maternal allele
EP2514	M	EE	unknown		chr9:130440789-C/T	heterozygous	STXBP1	NM_001032221.3:c.1439C>T:p.P480L	dominant	probably damaging	deleterious	0	32	612164	EPILEPTIC ENCEPHALOPATHY, EARLY INFANTILE, 4; EIEE4	likely pathogenic	de novo
EP2563	F	EE	unknown		chr3:4730256-G/C	heterozygous	ITPR1	NM_001168272.1:c.3735G>C:p.Q1245H	dominant	probably_damaging	deleterious	0	27.5	117360	SPINOCEREBELLAR ATAXIA 29; SCA29;;CEREBELLAR ATAXIA, CONGENITAL NONPROGRESSIVE, AUTOSOMAL DOMINANT;CNPCA;;CEREBELLAR VERMIS APLASIA;;APLASIA OF CEREBELLAR VERMIS; ACV
EP2756	F	EE	unknown	yes?	chr3:134967251-G/C	heterozygous	EPHB1	NM_004441.4:c.2590G>C:p.D864H	dominant	probably_damaging	deleterious	0	29.4
EP2775	M	EE	unknown	yes?	chr17:42225316-C/T	heterozygous	C17orf53	NM_001171251.1:c.145C>T:p.P49S	dominant	possibly_damaging	deleterious	0	23.8
EP2775	M	EE	unknown	yes?	chr17:46133913-C/G	heterozygous	NFE2L1	NM_003204.2:c.676C>G:p.R226G	dominant	benign	tolerated	0	20.4
EP2786	M	EE	unknown		chr2:166210891-G/A	heterozygous	SCN2A	NM_001040142.1:c.3109G>A:p.D1037N	dominant	benign	tolerated	0	18.06	613721	EPILEPTIC ENCEPHALOPATHY, EARLY INFANTILE, 11; EIEE11
EP2786	M	EE	unknown		chr9:130444789-G/A	heterozygous	STXBP1	NM_001032221.3:c.1652G>A:p.R551H	dominant	benign	deleterious	0	26.9	612164	EPILEPTIC ENCEPHALOPATHY, EARLY INFANTILE, 4; EIEE4
EP2788	F	EE	unknown		chr9:138660694-G/A	heterozygous	KCNT1	NM_001272003.1:c.1286G>A:p.R429H	dominant	probably_damaging	deleterious	0	32	614959	EPILEPTIC ENCEPHALOPATHY, EARLY INFANTILE, 14; EIEE14	rs397515404 (known pathogenic)	de novo
EP2790	M	EE	unknown		chr14:67578634-C/G	heterozygous	GPHN	NM_001024218.1:c.1371C>G:p.I457M	dominant	probably_damaging	deleterious	0	26.1	615501	MOLYBDENUM COFACTOR DEFICIENCY, COMPLEMENTATION GROUP C; MOCODC
EP2790	M	EE	unknown		chr20:37117256-A/G	heterozygous	RALGAPB	NM_020336.2:c.181A>G:p.K61E	dominant	possibly_damaging	tolerated	0	23.3
EP2791	M	EE	unknown		chr16:72992859-T/C	heterozygous	ZFHX3	NM_006885.3:c.1186A>G:p.T396A	dominant	benign	NA	0	0.843
EP2792	F	EE	unknown		chrX:63488505-C/G	double het	MTMR8	NM_017677.2:c.2027G>C:p.R676T	X-linked recessive	benign	tolerated	0	4.474
EP2792	F	EE	unknown		chrX:63488792-A/C	double het	MTMR8	NM_017677.2:c.1740T>G:p.N580K	X-linked recessive	benign	deleterious	0	22.9
EP2794	F	EE	unknown		chr10:89711998-T/C	heterozygous	PTEN	NM_000314.4:c.616T>C:p.F206L	dominant	benign	tolerated	0	21.9	605309	MACROCEPHALY/AUTISM SYNDROME
EP2795	M	EE	unknown		chr14:33068641-A/G	heterozygous	AKAP6	NM_004274.4:c.2495A>G:p.H832R	dominant	probably_damaging	tolerated	0	23.8
EP2796	F	EE	unknown		chr5:140605326-A/C	heterozygous	PCDHB14	NM_018934.2:c.2249A>C:p.Q750P	dominant	probably_damaging	tolerated	0	18.47
EP2796	F	EE	unknown		chr7:131130624-A/C	heterozygous	MKLN1	NM_001145354.1:c.1418A>C:p.D496A	dominant	benign	tolerated	0	18.07
EP2797	M	EE	unknown		chr13:60686226-G/A	heterozygous	DIAPH3	NM_001042517.1:c.308C>T:p.S92L	dominant	possibly_damaging	tolerated	0	16.89	609129	AUDITORY NEUROPATHY, AUTOSOMAL DOMINANT, 1; AUNA1;;AUDITORY NEUROPATHY, NONSYNDROMIC DOMINANT; NSDAN
EP2797	M	EE	unknown		chr7:98555694-C/G	heterozygous	TRRAP	NM_003496.2:c.6247C>G:p.L2083V	dominant	possibly_damaging	deleterious	0	27.6
EP2797	M	EE	unknown		chr9:140058246-G/A	heterozygous	GRIN1	NM_000832.5:c.2479G>A:p.G827R	dominant	probably_damaging	deleterious	0	29	614254	MENTAL RETARDATION, AUTOSOMAL DOMINANT 8; MRD8	likely pathogenic	de novo
EP2799	M	EE	unknown		chr1:11319415-T/C	heterozygous	MTOR	NM_004958.3:c.52A>G:p.N18D	dominant	benign	tolerated	0	17.21
EP2799	M	EE	unknown		chr12:52163036-C/A	heterozygous	SCN8A	NM_001177984.2:c.3289C>A:p.P1097T	dominant	probably_damaging	deleterious	0	28.7	614558	EPILEPTIC ENCEPHALOPATHY, EARLY INFANTILE, 13; EIEE13
EP2799	M	EE	unknown		chr8:8185660-C/G	heterozygous	SGK223	NM_001080826.1:c.2632G>C:p.D878H	dominant	benign	deleterious	0	23.4
EP2799	M	EE	unknown		chrX:53457725-G/A	hemizygous	RIBC1	NM_001267053.2:c.700G>A:p.E234K	X-linked recessive	probably_damaging	deleterious	0	31
EP2802	M	EE	unknown		chr2:149226381-C/G	heterozygous	MBD5	NM_018328.4:c.869C>G:p.A290G	dominant	possibly_damaging	deleterious	0	24.4	156200	MENTAL RETARDATION, AUTOSOMAL DOMINANT 1; MRD1CHROMOSOME 2q23.1 DELETION SYNDROME, INCLUDED	unlikely	paternal allele
EP2805	M	EE	unknown		chr17:46136966-G/A	heterozygous	NFE2L1	NM_003204.2:c.2282G>A:p.R761Q	dominant	benign	tolerated	0	23.1
EP2805	M	EE	unknown		chr4:39257574-T/G	heterozygous	WDR19	NM_025132.3:c.3108T>G:p.Y1036Ter	dominant	NA	NA	0	46	614378	CRANIOECTODERMAL DYSPLASIA 4; CED4
EP2806	F	EE	unknown		chr9:131388162-C/T	heterozygous	SPTAN1	NM_001130438.2:c.6184C>T:p.R2037W	dominant	probably_damaging	deleterious	0	35	613477	EPILEPTIC ENCEPHALOPATHY, EARLY INFANTILE, 5; EIEE5	likely pathogenic	de novo
EP2807	F	EE	unknown		chr14:102482746-G/A	heterozygous	DYNC1H1	NM_001376.4:c.7534G>A:p.A2512T	dominant	benign	tolerated	0	20.4	614563	MENTAL RETARDATION, AUTOSOMAL DOMINANT 13; MRD13;;MENTAL RETARDATION, AUTOSOMAL DOMINANT, 13, WITH NEURONAL MIGRATIONDEFECTS
EP2809	F	EE	yes		chr20:37195799-C/G	heterozygous	RALGAPB	NM_020336.2:c.3878C>G:p.P1293R	dominant	possibly_damaging	tolerated	0	25.2
EP2809	F	EE	yes		chr3:132196959-G/C	heterozygous	DNAJC13	NM_015268.3:c.2684G>C:p.R895T	dominant	benign	tolerated	0	13.61
EP2810	F	EE	yes		chr9:129979221-A/C	heterozygous	RALGPS1	NM_001190728.1:c.1531A>C:p.S511R	dominant	benign	deleterious	0	1.417			unlikely	maternal allele
EP2812	M	EE	unknown		chr1:46383168-C/T	double het	MAST2	ENST00000372008:p.P40S	recessive	benign	deleterious_low_confidence	2	22.1			rs746791178
EP2812	M	EE	unknown		chr1:46497874-C/T	double het	MAST2	NM_015112.2:c.3212C>T:p.A1071V	recessive	benign	tolerated	0	23.3
EP2813	F	EE	unknown		chr15:85165853-G/A	heterozygous	ZSCAN2	ENST00000538076:p.G208S	dominant	NA	deleterious	0	6.464
EP2813	F	EE	unknown		chr8:105261795-C/T	heterozygous	RIMS2	NM_014677.3:c.3112C>T:p.P160S	dominant	possibly_damaging	deleterious	0	32
EP2815	F	EE	yes		chr10:62038821-T/G	heterozygous	ANK3	NM_020987.3:c.302A>C:p.D84A	dominant	probably_damaging	deleterious	0	30	615493	MENTAL RETARDATION, AUTOSOMAL RECESSIVE 37; MRT37
EP2815	F	EE	yes		chr5:37184983-G/A	double het	C5orf42	NM_023073.3:c.4388C>T:p.T1463I	recessive	probably_damaging	deleterious	28	29.4	614615	JOUBERT SYNDROME 17; JBTS17	rs202103224, uncertain significance
EP2815	F	EE	yes		chr5:37230975-G/A	double het	C5orf42	NM_023073.3:c.1115C>T:p.T372M	recessive	probably_damaging	deleterious	0	29.7	614615	JOUBERT SYNDROME 17; JBTS17
EP2815	F	EE	yes		chrX:3573394-C/T	heterozygous	PRKX	NM_005044.4:c.395G>A:p.G132D	X-linked DOMINANT	probably_damaging	deleterious	0	24.7
EP2821	F	EE	yes		chr11:792932-T/C	homozygous	SLC25A22	NM_024698.4:c.350A>G:p.Q117R	recessive	probably_damaging	deleterious	0	23.8	609304	EPILEPTIC ENCEPHALOPATHY, EARLY INFANTILE, 3; EIEE3	likely pathogenic	inherited from het parents
EP2821	F	EE	yes		chr2:27668851-A/G	heterozygous	IFT172	NM_015662.1:c.4760T>C:p.V1587A	dominant	benign	tolerated	0	11.46	615630	SHORT-RIB THORACIC DYSPLASIA 10 WITH OR WITHOUT POLYDACTYLY; SRTD10	unlikely	paternal allele
EP2822	F	EE	unknown		chr12:13720177-C/T	heterozygous	GRIN2B	NM_000834.3:c.2380G>A:p.A794T	dominant	possibly_damaging	tolerated	0	24.1	616139	EPILEPTIC ENCEPHALOPATHY, EARLY INFANTILE, 27; EIEE27
EP2822	M	EE	unknown		chr14:67576926-G/A	double het	GPHN	NM_001024218.1:c.1264G>A:p.D422N	recessive	probably_damaging	tolerated	0	26.7	615501	MOLYBDENUM COFACTOR DEFICIENCY, COMPLEMENTATION GROUP C; MOCODC	likely pathogenic	compound het
EP2822	M	EE	unknown		chr14:67578576-A/G	double het	GPHN	NM_001024218.1:c.1315-2A>G (splice-acceptor)	recessive	NA	NA	0	25	615501	MOLYBDENUM COFACTOR DEFICIENCY, COMPLEMENTATION GROUP C; MOCODC	likely pathogenic	compound het
EP2825	M	EE	unknown		chr18:9256621-A/C	heterozygous	ANKRD12	NM_001083625.2:c.3287A>C:p.K1096T	dominant	probably_damaging	deleterious	0	24.7
EP352	F	EE	unknown	yes?	chr14:102476191-A/G	heterozygous	DYNC1H1	NM_001376.4:c.5989A>G:p.I1997V	dominant	benign	tolerated	0	13.3	614563	MENTAL RETARDATION, AUTOSOMAL DOMINANT 13; MRD13;;MENTAL RETARDATION, AUTOSOMAL DOMINANT, 13, WITH NEURONAL MIGRATIONDEFECTS	unlikely	paternal allele
EP407	F	EE	unknown		chrX:10188802-C/A	heterozygous	CLCN4	NM_001256944.1:c.1795C>A:p.L599M	X-linked	probably_damaging	deleterious	0	29.2
EP418	F	EE	unknown		chrX:35993947-A/G	heterozygous	CFAP47	NM_152632.3:c.2630A>G:p.N877S	X-linked	probably_damaging	deleterious	3	23.5			rs756441532
EP825	F	GEFS+	yes	large multiplex family	chr1:34037155-C/T	heterozygous	CSMD2	NM_052896.3:c.7940G>A:p.G2645E	dominant	benign	tolerated	0	13.23
EP825	F	GEFS+	yes	large multiplex family	chr16:72822149-G/C	homozygous	ZFHX3	NM_006885.3:c.10026C>G:p.F2428L	dominant	NA	NA	9	14.4			rs769631271
EP949	F	EE	unknown	yes?	chr12:123433310-T/-	heterozygous	ABCB9	NM_001243014.1:c.914delA:p.N305fs	dominant	NA	NA	0	NA
EP95	M	EE	unknown		chr9:138660693-C/T	heterozygous	KCNT1	NM_001272003.1:c.1285C>T:p.R429C	dominant	probably_damaging	deleterious	0	33	614959	EPILEPTIC ENCEPHALOPATHY, EARLY INFANTILE, 14; EIEE14	likely pathogenic	de novo
EPD1156	M	EE	unknown		chr1:237819238-A/G	heterozygous	RYR2	NM_001035.2:c.8083A>G:p.M2695V	dominant	benign	tolerated	0	0.186	600996	ARRHYTHMOGENIC RIGHT VENTRICULAR DYSPLASIA, FAMILIAL, 2; ARVD2;;ARRHYTHMOGENIC RIGHT VENTRICULAR CARDIOMYOPATHY 2; ARVC2
EPD1156	M	EE	unknown		chr3:113376433-T/G	heterozygous	KIAA2018	NM_001009899.2:c.4096A>C:p.T1366P	dominant	benign	tolerated	0	15.16			unlikely	maternal allele
EUR534		EE	unknown		chr17:46136473-A/G	heterozygous	NFE2L1	NM_003204.2:c.1789A>G:p.K597E	dominant	benign	tolerated	0	15.06			unlikely	paternal allele
EUR535	M	EE	unknown		chr1:237895349-C/A	heterozygous	RYR2	NM_001035.2:c.10939C>A:p.P3647T	dominant	benign	tolerated	0	14.6	600996	ARRHYTHMOGENIC RIGHT VENTRICULAR DYSPLASIA, FAMILIAL, 2; ARVD2;;ARRHYTHMOGENIC RIGHT VENTRICULAR CARDIOMYOPATHY 2; ARVC2
EUR535	M	EE	unknown		chr12:123425427-T/A	heterozygous	ABCB9	NM_001243014.1:c.1496A>T:p.H456L	dominant	benign	tolerated	0	14.35
EUR535	M	EE	unknown		chr2:27706173-C/T	heterozygous	IFT172	NM_015662.1:c.553G>A:p.G185S	dominant	possibly_damaging	tolerated	0	26.9	615630	SHORT-RIB THORACIC DYSPLASIA 10 WITH OR WITHOUT POLYDACTYLY; SRTD10	unlikely	maternal allele
EUR536	F	EE	unknown		chr15:52664431-G/T	heterozygous	MYO5A	NM_000259.3:c.2707C>A:p.R903S	dominant	probably_damaging	deleterious	0	31	214450	GRISCELLI SYNDROME, TYPE 1; GS1;;GRISCELLI SYNDROME WITH NEUROLOGIC IMPAIRMENT;;PARTIAL ALBINISM AND PRIMARY NEUROLOGIC DISEASE WITHOUT HEMOPHAGOCYTICSYNDROME;;GRISCELLI SYNDROME, CUTANEOUS AND NEUROLOGIC TYPE
EUR564	M	EE	yes		chr1:147096119-G/A	heterozygous	BCL9	NM_004326.2:c.3640G>A:p.V1214M	dominant	possibly_damaging	tolerated	0	24.6
EUR564	M	EE	yes		chr5:45396653-C/A	heterozygous	HCN1	NM_021072.3:c.1171G>T:p.G391C	dominant	probably_damaging	deleterious	0	34	615871	EPILEPTIC ENCEPHALOPATHY, EARLY INFANTILE, 24; EIEE24
EUR564	M	EE	yes		chr6:33405454-C/T	heterozygous	SYNGAP1	NM_006772.2:c.772C>T:p.R258C	dominant	probably_damaging	deleterious	0	31	612621	MENTAL RETARDATION, AUTOSOMAL DOMINANT 5; MRD5
EUR572	M	EE	unknown	yes?	chr17:48734422-C/A	heterozygous	ABCC3	NM_001144070.1:c.364C>A:p.L122M	dominant	probably_damaging	tolerated	0	24.5
EUR572	M	EE	unknown	yes?	chr2:241989411-C/G	heterozygous	SNED1	ENST00000431690:p.P257R	dominant	NA	NA	0	0.187
EUR572	M	EE	unknown	yes?	chr5:167927621-A/T	heterozygous	RARS	NM_002887.3:c.848A>T:p.E283V	dominant	possibly_damaging	deleterious	0	29.7	616140	LEUKODYSTROPHY, HYPOMYELINATING, 9; HLD9
EUR574	M	EE	unknown		chr2:206617582-G/T	heterozygous	NRP2	NM_003872.2:c.1927G>T:p.G643Ter	dominant	NA	NA	0	41
EUR577	F	EE	unknown		chr2:166859226-A/G	heterozygous	SCN1A	NM_001165963.1:c.4040T>C:p.I1347T	dominant	probably_damaging	deleterious	0	25.6	607208	EPILEPTIC ENCEPHALOPATHY, EARLY INFANTILE, 6; EIEE6;;DRAVET SYNDROME;;SEVERE MYOCLONIC EPILEPSY OF INFANCY; SMEI	likely pathogenic	de novo
EUR577	F	EE	unknown		chr4:39247037-T/A	heterozygous	WDR19	NM_025132.3:c.2694T>A:p.H898Q	dominant	benign	tolerated	0	21.3	614378	CRANIOECTODERMAL DYSPLASIA 4; CED4
EUR578	M	EE	unknown	yes?	chr19:13563750-GGAAGGC/-	heterozygous	CACNA1A	NM_000068.3:c.472_478delGCCTTCC:p.A158fs	dominant	NA	NA	0	NA	141500	Migraine, familial hemiplegic, 1, with progressive cerebellar ataxia	unlikely	paternal allele
EUR580	M	EE	unknown	yes?	chr6:10874313-T/C	heterozygous	GCM2	NM_004752.3:c.1436A>G:p.D479G	dominant	benign	deleterious	0	23.9	146200	HYPOPARATHYROIDISM, FAMILIAL ISOLATED; FIH;;HYPOPARATHYROIDISM, AUTOSOMAL DOMINANTHYPOPARATHYROIDISM, AUTOSOMAL RECESSIVE, INCLUDED
EUR583	M	EE	unknown, homozygous regions in SNP-arrays		chr2:166895930-T/A	heterozygous	SCN1A	NM_001165964.1:c.2505+3A>T (1 beyond splice site but highly conserved)	dominant	highly conserved	NA	0	16.07	607208	EPILEPTIC ENCEPHALOPATHY, EARLY INFANTILE, 6; EIEE6;;DRAVET SYNDROME;;SEVERE MYOCLONIC EPILEPSY OF INFANCY; SMEI	observed before in Dravet patient de novo (a)
EUR585	M	SMEI	unknown, homozygous regions in SNP-arrays		chr3:132235290-TT/-	heterozygous	DNAJC13	NM_015268.3:c.5510_5511delTT:p.L1837fs	dominant	NA	NA	0	NA
EUR588	F	SMEI	coefficient of inbreeding = 1/16		chr10:12131024-G/C	heterozygous	DHTKD1	NM_018706.6:c.757G>C:p.E253Q	dominant	benign	tolerated	0	13.88	204750	2-@AMINOADIPIC 2-OXOADIPIC ACIDURIA; AMOXAD
EUR588	F	SMEI	coefficient of inbreeding = 1/16		chr20:62127229-T/C	heterozygous	EEF1A2	NM_001958.3:c.304A>G:p.M102V	dominant	benign	deleterious	0	17.4	616409	Epileptic encephalopathy, early infantile, 33	unknown	testing
EUR589	M	SMEI	yes		chr14:102474670-C/G	heterozygous	DYNC1H1	NM_001376.4:c.5973C>G:p.D1991E	dominant	benign	tolerated	0	8.603	614563	MENTAL RETARDATION, AUTOSOMAL DOMINANT 13; MRD13;;MENTAL RETARDATION, AUTOSOMAL DOMINANT, 13, WITH NEURONAL MIGRATIONDEFECTS
EUR589	M	SMEI	yes		chr20:31023370-C/T	heterozygous	ASXL1	NM_015338.5:c.2855C>T:p.P952L	dominant	benign	tolerated	0	4.068
KIEL_100	F	IS	unknown	yes?	chr16:19693704-T/C	heterozygous	C16orf62	NM_020314.5:c.2786T>C:p.I836T	dominant	benign	deleterious	0	23.9
KIEL_100	F	IS	unknown		chr8:8234990-T/A	heterozygous	SGK223	NM_001080826.1:c.929A>T:p.E310V	dominant	benign	deleterious	0	21.6
Kiel_55	F	FIRES	unknown	affected sib	chr16:56362664-A/C	homozygous	GNAO1	NM_020988.2:c.425A>C:p.N142T	dominant	benign	tolerated	0	20.9	615473	EPILEPTIC ENCEPHALOPATHY, EARLY INFANTILE, 17; EIEE17	rs758424351
KIEL10	F	EME	yes		chr1:237796959-G/T	heterozygous	RYR2	NM_001035.2:c.6637G>T:p.A2213S	dominant	possibly_damaging	tolerated	0	24.7	600996	ARRHYTHMOGENIC RIGHT VENTRICULAR DYSPLASIA, FAMILIAL, 2; ARVD2;;ARRHYTHMOGENIC RIGHT VENTRICULAR CARDIOMYOPATHY 2; ARVC2
KIEL10	F	EME	yes	multiple affected in family	chr4:39839551-C/T	heterozygous	PDS5A	NM_001100399.1:c.3935G>A:p.G1312D	dominant	benign	tolerated	0	18.73
KIEL102	M	IS	unknown	yes?	chr1:12065933-A/G	heterozygous	MFN2	NM_001127660.1:c.1661A>G:p.N554S	dominant	possibly_damaging	tolerated	0	23	601152	NEUROPATHY, HEREDITARY MOTOR AND SENSORY, TYPE VI; HSMN6;;HMSN VI;;PERIPHERAL NEUROPATHY AND OPTIC ATROPHY;;CHARCOT-MARIE-TOOTH DISEASE, TYPE 6; CMT6
KIEL102	M	IS	unknown	yes?	chr1:204985633-C/G	heterozygous	NFASC	NM_001005388.2:c.3689C>G:p.T1179R	dominant	NA	deleterious	0	25.6
KIEL102	M	IS	unknown	yes?	chr16:28844437-A/G	heterozygous	ATXN2L	NM_007245.3:c.1717A>G:p.K573E	dominant	probably_damaging	tolerated	0	22.7			unlikely	paternal allele
KIEL102	M	IS	unknown	yes?	chr16:48594733-T/A	heterozygous	N4BP1	NM_153029.3:c.1821A>T:p.E607D	dominant	benign	tolerated	0	13.16
KIEL102	M	IS	unknown	yes?	chr17:8215584-T/G	heterozygous	ARHGEF15	NM_173728.3:c.227T>G:p.L76W	dominant	probably_damaging	deleterious	0	23.3
KIEL102	M	IS	unknown	yes?	chr4:159443161-A/C	heterozygous	RXFP1	NM_001253727.1:c.33A>C:p.L11F	dominant	benign	tolerated	0	13.03
KIEL102	M	IS	unknown	yes?	chr5:176795212-CTC/-	heterozygous	RGS14	NM_006480.4:c.795_797delCTC:p.265_266del	dominant	NA	NA	0	NA
KIEL102	M	IS	unknown	yes?	chr7:128487786-G/A	heterozygous	FLNC	NM_001127487.1:c.4324G>A:p.D1442N	dominant	probably_damaging	tolerated	0	26.1	609524	MYOPATHY, MYOFIBRILLAR, 5; MFM5;;MYOPATHY, MYOFIBRILLAR, FILAMIN C-RELATED;;FILAMINOPATHY, AUTOSOMAL DOMINANT
KIEL20	M	ESES	yes		chr20:47991162-C/T	heterozygous	KCNB1	NM_004975.2:c.935G>A:p.R312H	dominant	probably_damaging	deleterious	0	32	616056	EPILEPTIC ENCEPHALOPATHY, EARLY INFANTILE, 26; EIEE26	likely pathogenic	de novo
KIEL20	M	ESES	yes		chr3:46727112-T/G	heterozygous	ALS2CL	NM_001190707.1:c.689A>C:p.H230P	dominant	benign	deleterious	0	7.511
KIEL20	M	ESES	yes		chr4:98762034-G/A	heterozygous	STPG2	NM_174952.2:c.1094C>T:p.S365F	dominant	possibly_damaging	tolerated	0	24.7
KIEL21	F	EE	yes		chr1:207647155-A/T	heterozygous	CR2	NM_001877.4:c.1988A>T:p.Q663L	dominant	possibly_damaging	tolerated	0	18.17	614699	IMMUNODEFICIENCY, COMMON VARIABLE, 7; CVID7
KIEL24	M	EE	yes		chr17:73726476-A/T	heterozygous	ITGB4	NM_000213.3:c.893A>T:p.Q298L	dominant	benign	tolerated	0	17.74	226730	EPIDERMOLYSIS BULLOSA JUNCTIONALIS WITH PYLORIC ATRESIA;;EPIDERMOLYSIS BULLOSA, JUNCTIONAL, WITH PYLORIC ATRESIA;;JUNCTIONAL EPIDERMOLYSIS BULLOSA WITH PYLORIC ATRESIA;;JEB-PA;;EPIDERMOLYSIS BULLOSA, JUNCTIONAL, WITH PYLORIC ATRESIA AND APLASIACUTIS /.../NITA;;EB-PA-ACC;;CARMI SYNDROME;;APLASIA CUTIS CONGENITA WITH GASTROINTESTINAL ATRESIA
KIEL25	M	EE	unknown	yes?	chr17:8216431-T/G	heterozygous	ARHGEF15	NM_173728.3:c.793T>G:p.S265A	dominant	possibly_damaging	deleterious	0	24.2
KIEL26	F	PME	unknown	yes?	chr8:17126407-T/A	heterozygous	VPS37A	NM_001145152.1:c.283T>A:p.L95M	dominant	probably_damaging	tolerated	0	23.4	614898	SPASTIC PARAPLEGIA 53, AUTOSOMAL RECESSIVE; SPG53
KIEL27	M	MR+epi	yes		chr17:6610376-G/A	homozygous	SLC13A5	NM_001143838.1:c.202C>T:p.P68S	recessive	probably_damaging	deleterious	1	28.3	615905	Epileptic encephalopathy, early infantile, 25	likely pathogenic (rs746055240)
KIEL27	M	MR+epi	yes		chr19:12958768-T/C	heterozygous	MAST1	NM_014975.2:c.671T>C:p.I224T	dominant	benign	tolerated	0	22.5
KIEL27	M	MR+epi	yes		chr2:27707907-C/T	heterozygous	IFT172	NM_015662.1:c.274G>A:p.V92I	dominant	probably_damaging	tolerated	0	26	615630	SHORT-RIB THORACIC DYSPLASIA 10 WITH OR WITHOUT POLYDACTYLY; SRTD10	unlikely	maternal allele; also in 1st affected brother, not in 2nd affect brother
KIEL27	M	MR+epi	yes		chr5:168216625-T/C	heterozygous	SLIT3	NM_001271946.1:c.1019A>G:p.K340R	dominant	probably_damaging	deleterious	0	27.4
KIEL33	F	EE	unknown	yes?	chr10:12126657-A/T	heterozygous	DHTKD1	NM_018706.6:c.429A>T:p.K143N	dominant	benign	deleterious	0	23.3	204750	2-@AMINOADIPIC 2-OXOADIPIC ACIDURIA; AMOXAD
KIEL35	M	Dravet	unknown	yes?	chr1:147091358-C/G	heterozygous	BCL9	NM_004326.2:c.1397C>G:p.T466S	dominant	benign	deleterious	0	22.5
KIEL35	M	Dravet	unknown	yes?	chr18:43796001-T/C	compound het	C18orf25	NM_001008239.2:c.155T>C:p.I52T	dominant	benign	deleterious	1	15.46			rs758580099
KIEL35	M	Dravet	unknown	yes?	chr18:43842969-C/T	compound het	C18orf25	NM_001008239.2:c.917C>T:p.T306I	dominant	benign	deleterious	2	19.72			rs778072024
KIEL38	M	Dravet	unknown		chr10:61833752-T/C	heterozygous	ANK3	NM_020987.3:c.6887A>G:p.H2296R	dominant	probably_damaging	deleterious	0	23.8	615493	MENTAL RETARDATION, AUTOSOMAL RECESSIVE 37; MRT37
KIEL38	M	Dravet	unknown		chr19:6731282-G/T	heterozygous	GPR108	NM_020171.1:c.636C>A:p.Y454Ter	dominant	NA	NA	0	35
KIEL38	M	Dravet	unknown		chr2:166898868-AAAGT/-	heterozygous	SCN1A	NM_001165963.1:c.2105_2109delACTTT:p.D702fs	dominant	NA	NA	0	NA	607208	EPILEPTIC ENCEPHALOPATHY, EARLY INFANTILE, 6; EIEE6;;DRAVET SYNDROME;;SEVERE MYOCLONIC EPILEPSY OF INFANCY; SMEI	likely pathogenic	de novo
KIEL38	M	Dravet	unknown		chr4:169433064-C/G	heterozygous	PALLD	NM_001166108.1:c.409C>G:p.L137V	dominant	possibly_damaging	tolerated	0	23
KIEL41	M	severe IGE	yes		chr19:12866441-G/A	heterozygous	BEST2	NM_017682.2:c.727G>A:p.A243T	dominant	probably_damaging	deleterious	0	34
KIEL42	F	EE	unknown		chr15:52664489-C/A	heterozygous	MYO5A	NM_000259.3:c.2649G>T:p.K883N	dominant	benign	tolerated	0	21.6	214450	GRISCELLI SYNDROME, TYPE 1; GS1;;GRISCELLI SYNDROME WITH NEUROLOGIC IMPAIRMENT;;PARTIAL ALBINISM AND PRIMARY NEUROLOGIC DISEASE WITHOUT HEMOPHAGOCYTICSYNDROME;;GRISCELLI SYNDROME, CUTANEOUS AND NEUROLOGIC TYPE
KIEL42	F	EE	unknown		chr20:62044888-G/A	heterozygous	KCNQ2	NM_004518.4:c.1594C>T:p.R532W	dominant	probably_damaging	deleterious	0	33	613720	EPILEPTIC ENCEPHALOPATHY, EARLY INFANTILE, 7; EIEE7	likely pathogenic	de novo
KIEL43	F	EE	unknown		chr22:46793717-T/C	heterozygous	CELSR1	NM_014246.1:c.5555A>G:p.N1852S	dominant	benign	tolerated	0	8.895	182940	NEURAL TUBE DEFECTS, SUSCEPTIBILITY TO; NTDSPINA BIFIDA, INCLUDED	unlikely	maternal allele
KIEL55	F	FIRES	unknown		chr16:56362664-A/C	heterozygous	GNAO1	NM_020988.2:c.425A>C:p.N142T	dominant	benign	tolerated	0	20.9	615473	EPILEPTIC ENCEPHALOPATHY, EARLY INFANTILE, 17; EIEE17
KIEL55	F	FIRES	unknown		chr2:27702987-C/G	heterozygous	IFT172	NM_015662.1:c.815G>C:p.R272T	dominant	possibly_damaging	tolerated	0	23.8	615630	SHORT-RIB THORACIC DYSPLASIA 10 WITH OR WITHOUT POLYDACTYLY; SRTD10	unlikely	maternal allele
KIEL55	F	FIRES	unknown		chr9:129961326-A/T	heterozygous	RALGPS1	NM_014636.1:c.1228A>T:p.M410L	dominant	benign	tolerated	0	10.83			unlikely	paternal allele
KIEL56	M	FIRES	unknown		chr2:206581021-T/C	heterozygous	NRP2	NM_003872.2:c.356T>C:p.M119T	dominant	benign	tolerated	0	11.44
KIEL58	F	FIRES	unknown		chr10:394629-G/C	heterozygous	DIP2C	NM_014974.2:c.3183C>G:p.H1061Q	dominant	possibly_damaging	tolerated	0	23.6
KIEL58	F	FIRES	unknown		chr16:72821962-G/C	heterozygous	ZFHX3	NM_006885.3:c.10213C>G:p.P2491A	dominant	NA	NA	14	0.402			rs140577707
KIEL58	F	FIRES	unknown		chr2:169626123-G/A	heterozygous	CERS6	NM_001256126.1:c.1130G>A:p.S369N	dominant	possibly_damaging	tolerated	0	18.58
KIEL58	F	FIRES	unknown		chr3:46725306-T/C	heterozygous	ALS2CL	NM_001190707.1:c.878A>Gp.E293G	dominant	benign	tolerated	0	12.96
KIEL58	F	FIRES	unknown		chr8:133142230-C/T	heterozygous	KCNQ3	NM_001204824.1:c.1538G>A:p.G513E	dominant	benign	tolerated	0	13.28	121201	SEIZURES, BENIGN FAMILIAL NEONATAL, 2; BFNS2;;CONVULSIONS, BENIGN FAMILIAL NEONATAL, 2; BFNC2
KIEL59	M	FIRES	unknown		chr21:45107636-G/C	heterozygous	RRP1B	NM_015056.2:c.1381G>C:p.E461Q	dominant	benign	tolerated	0	7.653
KIEL78	F	epilepsy aphasia spectrum	unknown		chr2:212285329-T/C	heterozygous	ERBB4	NM_001042599.1:c.2972A>G:p.D991G	dominant	benign	tolerated	0	23.3	615515	AMYOTROPHIC LATERAL SCLEROSIS 19; ALS19
KIEL85	M	FIRES	unknown		chrX:53455485-C/T	hemizygous	RIBC1	NM_144968.3:c.454C>T:p.R152W	X-linked recessive	possibly damaging	tolerated	1	21.8			rs782088329
KIEL89	M	PME	unknown		chr3:126270882-A/C	heterozygous	C3orf22	NM_152533.1:c.173T>G:p.L58R	dominant	probably_damaging	deleterious	0	24.8
KIEL92	F	SMEB	yes		chr17:40278712-C/T	heterozygous	RAB5C	ENST00000551338:p.W130Ter	dominant	NA	NA	0	7.496
KIEL92	F	SMEB	yes		chr5:168123349-G/-	heterozygous	SLIT3	NM_001271946.1:c.3051delC:p.T1017fs	dominant	NA	NA	0	NA
KIEL94	M	Dravet	unknown		chr22:41645794-G/A	heterozygous	RANGAP1	NM_001278651.1:c.1511C>T:p.S504F	dominant	possibly_damaging	tolerated	0	13.24
KIEL94	M	Dravet	unknown		chr3:48612141-C/T	heterozygous	COL7A1	NM_000094.3:c.6362G>A:p.S2121N	dominant	NA	tolerated	0	8.793	131750	EPIDERMOLYSIS BULLOSA DYSTROPHICA, AUTOSOMAL DOMINANT; DDEB;;DYSTROPHIC EPIDERMOLYSIS BULLOSA, AUTOSOMAL DOMINANT;;EPIDERMOLYSIS BULLOSA DYSTROPHICA, COCKAYNE-TOURAINE TYPE; EBDCT;;EPIDERMOLYSIS BULLOSA DYSTROPHICA, PASINI TYPE;;ALBOPAPULOID DOMINAN /.../ROPHIC EPIDERMOLYSIS BULLOSA; EBDDEPIDERMOLYSIS BULLOSA DYSTROPHICA WITH SUBCORNEAL CLEAVAGE, INCLUDED;EBDSC, INCLUDED
KIEL99	M	IS	unknown		chr17:48736728-C/T	heterozygous	ABCC3	NM_001144070.1:c.805C>T:p.R269Ter	dominant	NA	NA	0	24.2
S429	unkown	Dravet-like	unknown	similar sib	chr1:82456251-G/T	heterozygous	ADGRL2	NM_012302.2:c.3634G>T:p.V1212L	dominant	probably_damaging	tolerated	0	23.1
(a) http://www.molgen.vib-ua.be/scn1amutations/Mutations/Mutations.cfm?id=151
(b) Some variants are only coding is less well supported Ensembl transcripts, indicated by "ENST"
(c) in red: novel variants seen twice

## Sheet: abbreviations
ABBREVIATION	meaning
a.o.	age at onset
EE	epileptic encephalopathy
EME	early myoclinic encephalopathy
EOEE	early onset epileptic encephalopathy
ESES	Electrical status epilepticus in sleep
FCD	Focal cortical dysplasia
FIRES	Febrile infection related epilepsy syndrome
FS	febrile seizures
ID	intellectual disability
IS	infantile spasms
LGS	Lennox-Gastaut-syndrome
m.	months
MR	mental retardation
PME	progressive myoclonic epilepsy
PMR	psychomoter retardation
SMEI	severe myoclonic epilepsy of infancy (also Dravet)
sz	seizure
yr	years
SMEB	Severe Myoclonic Epilepsy of Infancy Borderline
